# Supplementary material for: Overexpression of CtCHS1 Increases Accumulation of Quinochalcone in Safflower
Source: Front Plant Sci. 2017 Aug 15;8:1409. doi: 10.3389/fpls.2017.01409 (PMC5559696; doi:10.3389/fpls.2017.01409)
Supplement: Supplementary file 3 [file Table_1.XLSX]

## Sheet: Sheet1
Table S1. Primer of real-time PCR
Gene name	GenBank accession	Primer
PAL1	MF421795	TCTGGAAGCCGTAATC	CGTCTTGGTTGTGTTG
PAL2	MF421796	TAATCACCTAAACGGAGTC	CACCATCTTCTTCACCTC
PAL3	MF421797	ATGGCTTCATACTGTTCC	GTCTTGGTTGTGTTGTTC
PAL4	MF421798	GAAGTGGAAGGTGTTAGA	CTGTATAATGGGTATGATCTG
PAL5	MF421799	ATCGCAATGGCTTCTTAT	TCTTGGTTGTGTTGTTCT
C4H1	MF421800	TTGTGTAAGGAAGTTAAGGA	GTTGTTGTCCATCTTCTTC
4CL1	MF421801	GAATGACGGAGCATAGTT	GTAGAGAACGACCAGTATC
4CL2	MF421802	ATACAGTGGTGTCAATGG	GATTAGCCTCAGTGAAGAA
4CL3	MF421803	TGTAAGAAGTCAATGTGTCA	ACCGTGTTCATCAATAGTT
4CL4	MF421804	CCACATCTACTCGTTGAA	ATTTATCCACCACCTCTTC
4CL5	MF421805	GCTGGAGGAAATGATGAA	CAATCCGTAGATGTGAAAC
CHS1	KY471385	ACTGAAGGAGGAGAAGAT	TCGTCAATAATGAACAACAC
CHS2	MF421806	GACTTCAACGACCTCTTT	CCTGCTACAATCCAACTT
CHS3	MF421807	AGACCAGATACACAGTAATG	GCTTCCTTTGCCATCT
CHS4	MF421808	CGGATTGGAACTCGTTAT	ATACTCACTCAACACCTTC
CHS5	MF421809	GACTCTTCGACAACAACT	TGCCAACTTCTCTTTCAT
CHS6	MF421810	TGTCATGCTCTACTTCCT	GTTGTTTTCCGCTATGTC
CHI1	MF421811	ACTGGTGTTATGGTAGGA	GGATACTTCAAGGTAAGGATA
CHI2	MF421812	AACCATTGCCAAGTATCT	GCTAACCATTACTAATCCATC
FLS1	MF421813	AGAATCCTCCTACTTACAGA	TACCACCTAATGCCTCTT
FLS2	MF421814	CCCAATCTCCAAAACATTT	CGTTGTGGTTCTTGATTT
DFR1	MF421815	AGGGTGGTAGTGTATTGA	CATCCAGGCTTTGTCTATA
DFR2	MF421816	GCTGTGCTTGCTATGT	AGTAGAGCGAATACAATGAA
60S	KJ634810	CATCCATTATCCAACAATC	AAGAGTAATCAGTCTCCA
