# Supplementary material for: Overexpression of CtCHS1 Increases Accumulation of Quinochalcone in Safflower
Source: Front Plant Sci. 2017 Aug 15;8:1409. doi: 10.3389/fpls.2017.01409 (PMC5559696; doi:10.3389/fpls.2017.01409)
Supplement: Supplementary file 4 [file Table_2.XLSX]

## Sheet: Unigene
Table S2. Distribution of unigenes
Length	Frequency
105	1
110	1
117	1
118	1
121	1
144	1
152	1
154	2
159	1
161	1
163	1
164	1
173	1
177	1
181	2
183	1
186	1
188	2
194	1
201	2
202	1
204	1
206	2
207	2
208	1
209	1
210	1
212	1
213	1
215	2
216	1
217	1
218	1
219	1
222	3
223	1
227	1
229	1
230	1
232	1
235	1
237	1
238	1
239	1
240	1
244	2
246	1
247	3
248	1
250	2
251	2
252	1
255	1
256	1
257	1
258	1
259	1
261	2
263	3
265	1
267	1
268	1
269	2
270	1
272	4
273	1
274	1
275	1
276	2
278	2
279	1
282	2
283	1
285	4
287	1
288	1
289	2
290	1
292	1
295	1
297	1
300	4
301	2
302	1
303	2
304	4
306	2
307	3
308	2
309	3
310	3
312	3
313	2
315	3
316	2
317	2
318	3
319	2
320	1
321	4
323	2
324	4
325	2
326	1
327	3
329	2
330	1
331	1
332	2
333	3
334	4
336	1
337	4
338	4
339	2
340	4
342	1
343	2
344	2
345	4
346	2
347	3
349	1
350	3
351	5
352	4
353	1
354	2
355	2
356	2
357	2
358	1
359	3
360	1
361	3
362	1
363	2
364	2
365	2
366	1
367	1
368	3
370	4
371	2
372	1
373	4
374	1
375	3
376	5
377	3
378	2
379	6
380	3
381	4
382	2
383	2
384	3
385	6
386	7
387	2
388	1
389	3
390	1
391	4
392	1
393	3
394	4
395	2
396	2
397	3
398	1
399	1
400	1
401	1
403	2
404	4
406	6
407	1
408	1
409	8
410	1
411	1
412	3
413	3
414	3
415	3
416	4
417	6
418	2
419	2
420	4
421	4
422	3
423	2
424	2
425	1
426	4
427	3
429	4
430	1
431	1
432	4
433	1
434	3
435	2
436	4
437	3
438	2
439	2
440	3
441	4
442	2
443	6
444	3
445	6
446	3
447	2
448	2
449	4
450	4
451	7
452	4
453	3
454	3
455	2
456	3
457	1
458	4
459	3
460	7
461	2
462	6
463	3
464	3
465	3
466	4
467	3
468	1
469	5
470	8
471	9
472	5
473	5
474	6
475	5
476	6
477	2
478	6
479	4
480	3
481	3
482	3
483	4
484	2
485	3
486	6
487	3
488	5
489	2
490	6
491	5
492	5
493	6
494	1
495	5
496	4
497	4
498	5
499	3
500	5
501	4
502	5
503	6
504	6
505	6
507	7
508	5
509	7
510	6
511	11
512	7
513	5
514	7
515	1
516	9
517	7
518	7
519	5
520	6
521	5
522	6
523	5
524	4
525	5
526	3
527	3
528	5
529	10
530	3
531	4
532	3
533	6
534	6
535	11
536	4
537	2
538	6
539	8
540	7
541	8
542	6
543	5
544	9
545	4
546	8
547	9
548	6
549	6
550	8
551	5
552	4
553	5
554	6
555	9
556	3
557	10
558	2
559	5
560	4
561	6
562	9
563	6
564	11
565	9
566	14
567	9
568	7
569	7
570	10
571	12
572	4
573	8
574	4
575	12
576	9
577	7
578	3
579	9
580	10
581	6
582	8
583	10
584	6
585	11
586	10
587	10
588	10
589	5
590	10
591	8
592	2
593	6
594	10
595	6
596	7
597	8
598	9
599	7
600	9
601	7
602	11
603	7
604	6
605	6
606	9
607	13
608	8
609	6
610	8
611	5
612	11
613	4
614	7
615	6
616	10
617	13
618	12
619	11
620	13
621	16
622	9
623	7
624	5
625	13
626	8
627	11
628	10
629	6
630	9
631	15
632	10
633	10
634	13
635	9
636	13
637	14
638	9
639	10
640	12
641	8
642	13
643	7
644	12
645	10
646	11
647	15
648	9
649	15
650	11
651	8
652	12
653	12
654	11
655	11
656	12
657	8
658	11
659	17
660	8
661	16
662	10
663	16
664	17
665	18
666	11
667	7
668	15
669	9
670	12
671	10
672	14
673	8
674	15
675	13
676	10
677	15
678	11
679	8
680	14
681	17
682	3
683	12
684	7
685	14
686	18
687	14
688	10
689	11
690	23
691	12
692	15
693	14
694	12
695	14
696	10
697	19
698	12
699	10
700	13
701	11
702	15
703	16
704	11
705	13
706	12
707	17
708	12
709	18
710	15
711	12
712	9
713	23
714	11
715	11
716	12
717	24
718	10
719	7
720	11
721	9
722	18
723	14
724	17
725	12
726	15
727	16
728	10
729	20
730	17
731	22
732	25
733	18
734	16
735	7
736	15
737	17
738	10
739	14
740	15
741	20
742	17
743	16
744	23
745	12
746	16
747	23
748	15
749	14
750	18
751	14
752	12
753	14
754	17
755	20
756	15
757	16
758	24
759	20
760	22
761	17
762	23
763	21
764	22
765	17
766	16
767	15
768	19
769	28
770	20
771	13
772	23
773	24
774	21
775	17
776	26
777	24
778	22
779	24
780	22
781	26
782	18
783	24
784	20
785	26
786	18
787	29
788	17
789	25
790	39
791	23
792	30
793	20
794	17
795	16
796	27
797	26
798	30
799	22
800	23
801	26
802	21
803	22
804	22
805	22
806	29
807	31
808	29
809	28
810	27
811	25
812	24
813	24
814	25
815	29
816	27
817	18
818	22
819	27
820	26
821	22
822	26
823	23
824	24
825	23
826	29
827	24
828	31
829	26
830	21
831	25
832	28
833	28
834	22
835	25
836	23
837	26
838	28
839	26
840	25
841	21
842	23
843	25
844	28
845	24
846	19
847	24
848	28
849	20
850	24
851	18
852	24
853	25
854	17
855	21
856	23
857	20
858	17
859	12
860	15
861	14
862	21
863	14
864	19
865	15
866	11
867	18
868	14
869	16
870	9
871	14
872	13
873	11
874	20
875	20
876	16
877	13
878	14
879	13
880	16
881	14
882	11
883	18
884	12
885	12
886	17
887	8
888	8
889	7
890	7
891	13
892	9
893	8
894	12
895	10
896	12
897	9
898	6
899	9
900	11
901	14
902	15
903	6
904	13
905	11
906	10
907	8
908	8
909	6
910	8
911	9
912	4
913	11
914	3
915	11
916	3
917	10
918	6
919	7
920	7
921	7
922	7
923	10
924	8
925	13
926	7
927	7
928	3
929	5
930	7
931	8
932	6
933	10
934	6
935	5
936	4
937	4
938	5
939	3
940	6
941	2
942	2
943	5
944	2
945	3
946	3
947	5
948	7
949	4
950	8
951	4
952	3
953	5
954	4
955	3
956	4
957	8
958	7
959	1
960	3
961	2
962	7
963	4
964	2
965	1
966	1
967	3
968	7
969	4
970	5
971	9
973	1
974	3
975	3
976	5
977	3
978	5
979	3
980	3
981	3
982	5
983	1
984	1
985	2
986	1
987	3
988	2
989	1
990	1
991	2
992	2
995	2
996	7
998	3
999	5
1001	1
1002	3
1003	1
1004	2
1005	2
1006	4
1007	2
1008	2
1009	4
1011	1
1012	2
1013	3
1014	2
1015	2
1016	5
1018	3
1019	1
1020	5
1021	3
1022	1
1024	1
1025	2
1026	7
1027	3
1028	2
1029	1
1030	4
1031	1
1032	1
1033	1
1034	1
1035	2
1037	1
1038	4
1039	3
1041	6
1042	2
1044	2
1045	3
1046	2
1047	6
1049	2
1050	4
1051	1
1052	6
1053	6
1055	4
1057	1
1058	3
1059	3
1060	2
1061	3
1062	2
1063	2
1064	2
1065	1
1067	3
1068	1
1069	1
1070	2
1071	3
1072	1
1073	1
1074	2
1075	1
1077	2
1078	1
1079	2
1080	1
1081	2
1082	2
1083	6
1084	3
1085	1
1086	2
1087	2
1088	2
1089	4
1090	3
1091	3
1092	2
1093	3
1094	3
1095	2
1096	3
1097	2
1098	3
1099	4
1101	2
1102	1
1103	1
1104	2
1105	4
1106	1
1108	3
1109	3
1110	2
1111	3
1112	2
1114	2
1116	2
1117	2
1119	3
1121	1
1122	2
1123	1
1124	3
1126	2
1127	4
1129	2
1130	3
1131	2
1132	3
1133	4
1135	1
1136	2
1137	3
1138	1
1139	1
1140	3
1141	2
1142	1
1143	3
1144	5
1145	1
1146	6
1147	2
1148	3
1149	2
1150	3
1152	1
1154	1
1155	4
1156	2
1160	1
1161	1
1162	2
1164	3
1165	1
1166	2
1167	3
1169	1
1171	4
1172	1
1173	7
1174	2
1175	3
1177	1
1178	1
1179	3
1180	2
1181	2
1182	1
1183	3
1184	1
1185	4
1186	3
1187	3
1188	2
1189	3
1190	1
1191	1
1192	2
1193	1
1194	1
1195	4
1197	1
1198	4
1199	1
1200	4
1201	2
1202	2
1203	1
1204	2
1205	4
1206	2
1207	1
1208	1
1209	5
1210	1
1211	1
1212	1
1213	2
1214	7
1215	1
1216	1
1217	1
1218	2
1219	1
1220	2
1221	1
1224	2
1225	3
1226	1
1227	1
1228	3
1229	1
1230	3
1231	2
1232	1
1233	4
1236	3
1237	2
1239	1
1240	1
1241	2
1242	2
1243	4
1244	2
1245	3
1248	4
1249	2
1250	1
1252	3
1253	3
1254	2
1255	1
1257	2
1258	1
1259	1
1261	2
1262	1
1265	1
1266	1
1268	3
1269	2
1270	3
1272	3
1274	1
1275	2
1276	5
1277	2
1278	4
1280	2
1281	2
1282	1
1283	4
1284	3
1287	2
1288	1
1289	1
1290	1
1293	1
1294	1
1297	1
1298	1
1301	3
1303	2
1306	3
1307	1
1308	3
1309	3
1310	1
1311	1
1312	1
1313	3
1314	4
1317	2
1319	1
1321	2
1322	2
1324	2
1325	1
1326	1
1327	1
1328	1
1329	2
1330	3
1331	2
1332	1
1333	3
1337	3
1340	1
1341	3
1342	1
1343	2
1346	2
1348	2
1349	1
1350	1
1351	3
1352	1
1353	1
1354	1
1356	2
1357	2
1358	1
1359	1
1361	2
1362	2
1363	1
1368	2
1371	1
1372	1
1373	1
1374	1
1375	3
1377	2
1378	2
1380	5
1381	2
1382	3
1383	3
1384	2
1386	2
1387	3
1389	1
1391	1
1396	1
1397	1
1398	1
1401	2
1402	2
1403	1
1405	2
1406	2
1407	1
1408	1
1412	1
1413	1
1416	1
1418	3
1420	1
1421	2
1422	1
1423	1
1424	4
1426	1
1429	1
1430	1
1431	2
1432	2
1433	2
1435	1
1436	2
1438	1
1440	1
1441	2
1443	2
1445	1
1446	1
1448	1
1449	1
1450	2
1451	1
1452	1
1453	1
1454	3
1457	2
1463	2
1464	2
1465	3
1466	1
1467	1
1471	1
1472	1
1474	1
1475	3
1477	2
1478	1
1483	1
1484	2
1485	1
1487	2
1488	2
1490	2
1491	2
1496	1
1499	2
1501	1
1502	2
1503	3
1505	3
1507	1
1508	1
1510	1
1512	2
1513	2
1515	1
1519	2
1520	1
1521	3
1525	1
1528	1
1530	1
1532	1
1536	1
1537	2
1539	1
1541	3
1543	1
1544	1
1545	1
1546	2
1550	2
1551	1
1552	1
1554	1
1555	1
1556	1
1559	2
1561	1
1565	1
1568	1
1569	2
1570	1
1571	2
1574	1
1578	1
1580	1
1581	4
1583	1
1584	1
1586	1
1587	1
1588	1
1589	1
1591	1
1592	1
1594	1
1596	1
1597	1
1602	1
1603	1
1604	1
1605	1
1607	2
1609	1
1610	1
1614	1
1617	1
1618	2
1623	2
1631	1
1633	3
1634	1
1635	1
1636	1
1644	1
1646	1
1650	1
1655	1
1657	1
1660	1
1661	1
1663	2
1664	1
1669	1
1670	1
1671	1
1672	1
1675	1
1676	1
1677	1
1678	1
1680	1
1684	1
1685	1
1689	1
1693	1
1695	1
1696	1
1697	2
1698	1
1699	1
1701	1
1702	1
1704	1
1707	1
1710	1
1712	1
1716	1
1719	1
1721	1
1722	2
1725	2
1727	2
1728	1
1729	2
1732	1
1734	1
1737	1
1741	1
1745	1
1746	1
1752	1
1754	2
1755	1
1759	1
1761	1
1763	1
1765	3
1767	1
1773	1
1774	1
1775	1
1777	1
1778	1
1779	1
1783	1
1787	1
1797	1
1800	2
1807	1
1822	1
1823	1
1825	1
1826	1
1827	1
1830	1
1832	1
1834	1
1836	1
1837	1
1845	1
1860	1
1883	1
1885	1
1889	1
1894	1
1898	1
1912	1
1918	1
1919	1
1921	1
1924	1
1926	1
1931	1
1932	1
1942	1
1974	1
1987	1
1991	1
1993	1
1994	1
2003	1
2013	1
2015	1
2016	1
2029	1
2033	1
2046	1
2050	2
2064	1
2072	1
2073	1
2104	1
2107	1
2113	1
2179	1
2203	1
2229	1
2256	1
2257	1
2289	1
2328	1
2348	1
2394	1
2418	1
2454	1
2459	1
2479	1
2527	1
2581	1
2624	1
2695	1
2718	1
3767	1
4412	1

## Sheet: All_Orf_nn
Table S2. Distribution of ORF nn
Length	Frequency
54	1
60	1
63	1
66	2
72	1
75	1
78	1
81	3
84	1
87	2
90	1
96	1
99	1
102	5
105	6
108	2
111	3
114	1
117	5
120	4
123	4
126	1
129	3
132	7
135	3
138	8
141	5
144	4
147	9
150	46
151	1
153	41
154	1
156	38
157	1
159	41
162	38
163	3
165	28
168	32
169	3
170	1
171	35
173	1
174	41
175	1
177	26
180	34
183	33
185	1
186	25
187	1
188	1
189	31
190	1
191	1
192	30
193	1
195	31
197	1
198	26
199	2
201	29
204	33
205	1
207	33
210	27
213	33
216	25
217	2
219	20
220	1
221	1
222	22
225	30
228	31
229	1
230	1
231	36
233	1
234	19
237	26
239	1
240	23
242	1
243	25
246	31
248	1
249	26
252	23
253	1
255	25
258	22
259	1
260	1
261	24
262	1
263	1
264	26
265	1
267	31
270	18
271	4
272	2
273	23
275	1
276	18
279	20
281	1
282	29
283	1
285	28
288	19
290	2
291	15
293	1
294	24
296	1
297	17
298	1
299	1
300	27
301	1
303	18
304	4
306	23
309	21
310	2
311	1
312	29
313	1
314	1
315	24
316	1
317	1
318	16
321	25
322	1
323	2
324	21
325	1
326	1
327	21
329	1
330	20
333	14
334	1
336	17
337	1
338	2
339	28
340	1
341	1
342	37
345	22
346	1
348	23
349	1
351	32
352	1
353	2
354	28
355	1
357	21
358	1
360	28
361	1
363	27
366	22
367	2
369	24
370	1
371	2
372	20
374	2
375	16
376	1
378	27
379	1
380	1
381	23
383	1
384	26
387	33
389	2
390	28
393	21
396	23
397	1
399	25
401	1
402	27
403	1
405	17
406	1
408	24
409	1
410	1
411	23
413	1
414	20
415	2
416	3
417	16
419	3
420	28
421	1
422	2
423	16
424	1
426	33
429	19
430	2
432	20
433	2
435	23
436	3
437	1
438	30
440	5
441	21
444	22
445	1
446	1
447	26
449	1
450	24
451	1
452	2
453	25
454	3
456	29
457	1
459	24
460	1
461	1
462	27
465	23
466	2
468	25
471	23
473	1
474	30
477	21
480	29
481	4
483	21
484	1
485	2
486	34
487	1
488	3
489	22
490	1
491	1
492	21
493	2
494	1
495	25
496	3
497	2
498	25
499	2
501	22
502	2
504	16
505	1
506	1
507	23
508	2
510	19
511	2
512	1
513	17
514	1
515	2
516	27
517	4
518	1
519	22
520	3
522	21
524	2
525	12
526	3
528	16
529	1
530	1
531	25
532	2
533	1
534	14
535	1
536	2
537	19
538	1
540	12
541	3
542	4
543	18
544	2
545	1
546	24
547	1
549	22
550	2
551	2
552	28
553	3
554	1
555	10
556	5
558	16
559	2
560	3
561	22
562	3
563	4
564	21
565	2
566	4
567	14
568	2
569	1
570	28
571	2
572	3
573	23
575	3
576	16
577	3
578	4
579	17
580	1
582	31
583	5
584	2
585	15
586	2
587	2
588	22
589	2
590	2
591	19
592	4
593	2
594	13
595	2
596	5
597	24
598	2
599	3
600	16
601	1
602	3
603	27
604	7
605	6
606	19
607	4
608	1
609	23
610	3
611	2
612	22
613	1
614	4
615	29
616	2
617	3
618	19
620	2
621	15
622	5
623	3
624	10
625	4
626	2
627	21
628	4
629	2
630	26
631	4
632	11
633	22
634	1
635	3
636	15
637	4
638	4
639	17
640	2
641	3
642	19
643	2
644	1
645	40
646	3
647	1
648	28
649	7
650	4
651	26
652	5
653	2
654	26
655	3
656	2
657	22
658	3
659	2
660	28
661	2
662	4
663	19
664	6
665	5
666	27
667	2
668	8
669	20
670	3
671	3
672	24
673	7
674	2
675	19
676	4
677	6
678	22
679	2
680	7
681	18
682	6
683	2
684	17
685	5
686	4
687	20
688	4
689	1
690	11
691	7
692	4
693	20
694	5
695	5
696	22
697	5
698	11
699	25
700	6
701	3
702	23
703	2
704	4
705	22
706	4
707	5
708	18
709	5
710	6
711	19
712	2
713	9
714	25
715	6
716	10
717	22
718	4
719	5
720	22
721	10
722	10
723	23
724	3
725	5
726	17
727	5
728	3
729	23
730	9
731	11
732	17
733	3
734	6
735	21
736	3
737	7
738	29
739	4
740	10
741	16
742	8
743	8
744	16
745	5
746	12
747	23
748	10
749	6
750	35
751	2
752	5
753	21
754	7
755	6
756	27
757	7
758	5
759	22
760	6
761	8
762	25
763	9
764	6
765	18
766	8
767	10
768	25
769	5
770	4
771	16
772	11
773	8
774	26
775	5
776	8
777	23
778	9
779	7
780	17
781	8
782	7
783	18
784	9
785	9
786	21
787	9
788	13
789	19
790	10
791	15
792	28
793	6
794	8
795	21
796	11
797	7
798	26
799	8
800	9
801	24
802	7
803	8
804	28
805	8
806	9
807	25
808	9
809	8
810	10
811	14
812	6
813	19
814	10
815	15
816	20
817	8
818	11
819	26
820	11
821	2
822	14
823	7
824	10
825	23
826	9
827	6
828	15
829	11
830	10
831	23
832	11
833	7
834	17
836	12
837	17
838	7
839	3
840	15
841	7
842	5
843	14
844	4
845	8
846	21
847	6
848	5
849	11
850	9
851	9
852	14
853	6
854	7
855	13
856	5
857	6
858	15
859	5
860	3
861	7
862	7
863	4
864	13
865	4
866	3
867	9
868	5
869	1
870	14
871	4
872	1
873	12
874	6
875	5
876	7
877	4
878	2
879	6
880	4
881	1
882	9
883	7
884	6
885	7
886	5
888	9
889	2
890	4
891	5
892	2
894	13
895	7
896	2
897	6
898	4
899	3
900	4
901	3
902	3
903	10
904	4
905	2
906	8
907	5
908	2
909	3
910	1
911	3
912	7
914	1
915	7
916	1
917	4
918	3
920	2
921	11
922	1
923	4
924	6
925	3
927	4
928	2
929	2
930	8
933	8
934	1
935	1
936	8
937	2
938	1
939	5
940	1
941	3
942	1
944	2
945	8
946	3
947	1
948	3
951	7
954	3
956	4
957	5
960	7
963	5
965	1
966	6
967	1
969	5
970	1
972	3
975	5
978	6
980	1
981	1
984	2
985	1
986	1
987	1
990	4
993	3
995	1
996	1
999	3
1002	2
1003	1
1004	1
1005	1
1008	3
1009	1
1011	3
1013	1
1014	4
1017	3
1020	2
1022	1
1023	3
1025	1
1026	4
1029	2
1031	1
1032	3
1034	1
1035	3
1038	4
1041	1
1043	1
1044	1
1047	2
1049	1
1050	7
1052	1
1053	5
1056	4
1057	2
1059	3
1060	1
1062	3
1065	5
1068	4
1071	2
1074	1
1077	2
1083	5
1084	1
1086	3
1088	2
1089	3
1090	1
1091	1
1092	5
1094	1
1095	4
1097	1
1098	2
1101	2
1104	4
1107	3
1108	1
1110	7
1113	4
1114	1
1116	2
1119	6
1120	1
1122	6
1125	5
1126	1
1131	5
1134	4
1137	6
1140	3
1143	4
1146	1
1147	1
1152	3
1155	2
1156	1
1158	5
1161	2
1164	3
1166	1
1167	5
1169	1
1170	4
1173	2
1176	3
1179	4
1181	1
1182	4
1183	1
1185	5
1186	1
1187	1
1188	1
1191	2
1194	2
1195	1
1200	4
1203	2
1205	1
1206	2
1209	4
1212	2
1214	1
1215	3
1220	1
1221	2
1224	2
1227	1
1229	2
1230	2
1233	1
1235	1
1236	3
1238	1
1239	1
1240	1
1242	4
1243	1
1249	1
1251	2
1254	1
1257	3
1260	1
1263	1
1266	3
1268	1
1269	2
1272	3
1275	1
1277	2
1278	2
1280	1
1281	2
1284	1
1287	2
1290	1
1291	1
1293	2
1302	2
1305	1
1308	3
1311	2
1312	1
1313	1
1314	3
1317	1
1320	1
1322	1
1323	1
1326	1
1329	1
1330	1
1333	1
1335	3
1340	1
1341	3
1343	1
1344	1
1347	2
1350	1
1351	1
1353	2
1356	4
1358	1
1359	3
1362	1
1365	3
1368	3
1374	1
1376	1
1377	2
1380	4
1383	2
1389	6
1390	1
1395	1
1396	1
1401	2
1404	1
1405	1
1414	1
1416	3
1419	1
1422	1
1424	1
1425	1
1426	1
1428	3
1431	5
1434	2
1437	2
1438	1
1440	2
1441	1
1443	1
1446	2
1449	1
1450	1
1452	2
1455	2
1458	3
1461	1
1463	1
1464	2
1467	2
1470	2
1471	1
1473	1
1479	2
1485	1
1491	1
1494	1
1500	1
1509	1
1517	1
1518	1
1521	2
1530	1
1533	1
1536	4
1539	3
1542	1
1545	1
1551	1
1554	1
1560	1
1569	1
1572	1
1575	1
1581	1
1584	1
1587	1
1593	1
1596	1
1602	3
1614	1
1617	1
1620	1
1626	2
1629	2
1636	1
1638	1
1644	1
1659	2
1671	2
1683	1
1686	1
1698	2
1704	1
1710	1
1725	1
1755	1
1758	1
1767	1
1791	1
1842	1
1851	1
1854	1
1866	1
1878	1
1890	1
1932	1
1935	1
1947	1
1956	1
1983	1
1989	1
2112	1
2190	1
2289	1
2295	1
2397	1
2505	1
3195	1
4092	1

## Sheet: All_Orf_aa
Table S2. Distribution of ORF aa
Length	Frequency
18	1
20	1
21	3
23	1
24	1
25	1
26	3
27	1
28	1
29	2
31	1
32	1
33	5
34	4
35	4
36	1
37	2
38	6
39	2
40	4
41	3
42	2
43	5
44	5
45	9
46	3
47	5
48	9
49	5
50	47
51	38
52	40
53	43
54	38
55	31
56	38
57	35
58	42
59	26
60	33
61	33
62	31
63	27
64	33
65	32
66	30
67	28
68	33
69	35
70	27
71	29
72	28
73	21
74	25
75	29
76	35
77	38
78	15
79	27
80	24
81	28
82	30
83	25
84	23
85	27
86	26
87	25
88	25
89	33
90	22
91	26
92	15
93	24
94	29
95	27
96	23
97	15
98	24
99	20
100	28
101	21
102	23
103	26
104	31
105	25
106	16
107	27
108	23
109	21
110	20
111	18
112	19
113	29
114	38
115	21
116	25
117	37
118	27
119	21
120	33
121	24
122	24
123	28
124	23
125	15
126	30
127	22
128	28
129	35
130	28
131	20
132	26
133	25
134	28
135	19
136	23
137	25
138	27
139	16
140	32
141	17
142	33
143	22
144	20
145	29
146	33
147	22
148	25
149	25
150	27
151	32
152	26
153	27
154	29
155	25
156	23
157	23
158	31
159	20
160	33
161	24
162	38
163	24
164	26
165	29
166	27
167	23
168	18
169	25
170	22
171	21
172	31
173	25
174	23
175	16
176	19
177	27
178	16
179	20
180	20
181	20
182	25
183	26
184	32
185	15
186	21
187	29
188	27
189	17
190	33
191	26
192	23
193	19
194	37
195	19
196	26
197	25
198	20
199	29
200	21
201	40
202	23
203	28
204	29
205	32
206	21
207	23
208	16
209	27
210	42
211	26
212	22
213	22
214	22
215	44
216	39
217	33
218	31
219	27
220	34
221	30
222	38
223	27
224	32
225	28
226	31
227	26
228	26
229	25
230	23
231	29
232	38
233	35
234	28
235	32
236	28
237	30
238	41
239	31
240	42
241	31
242	25
243	43
244	28
245	29
246	43
247	32
248	33
249	39
250	42
251	34
252	39
253	36
254	40
255	36
256	34
257	36
258	38
259	39
260	32
261	37
262	42
263	44
264	42
265	39
266	43
267	39
268	45
269	42
270	30
271	44
272	39
273	39
274	31
275	38
276	36
277	41
278	29
279	28
280	26
281	26
282	32
283	29
284	27
285	24
286	23
287	19
288	19
289	15
290	19
291	23
292	13
293	11
294	22
295	12
296	15
297	7
298	22
299	13
300	10
301	16
302	15
303	7
304	8
305	12
306	5
307	16
308	9
309	8
310	8
311	10
312	11
313	9
314	3
315	12
316	3
317	7
318	7
319	5
320	7
321	6
322	7
323	6
324	3
325	5
326	7
327	1
328	4
329	1
330	4
331	4
332	1
333	3
334	4
335	1
336	4
337	4
338	4
339	3
340	3
341	4
342	4
343	3
344	4
345	3
346	4
347	2
348	1
349	3
350	8
351	5
352	6
353	4
354	3
355	5
356	4
357	2
358	1
359	2
361	6
362	5
363	5
364	6
365	5
366	2
367	2
368	4
369	4
370	7
371	5
372	2
373	7
374	6
375	6
377	5
378	4
379	6
380	3
381	4
382	2
384	3
385	3
386	5
387	2
388	4
389	6
390	4
391	2
392	3
393	5
394	5
395	7
396	1
397	2
398	3
400	4
401	3
402	2
403	4
404	3
405	3
406	1
407	2
408	2
409	3
410	2
411	2
412	4
413	2
414	5
416	1
417	2
418	1
419	3
420	1
421	1
422	4
423	2
424	3
425	3
426	3
427	2
428	1
429	2
430	2
431	2
434	2
435	1
436	3
437	4
438	3
439	1
440	2
441	1
442	1
443	2
444	1
445	3
446	1
447	4
448	1
449	2
450	2
451	2
452	5
453	3
454	1
455	3
456	3
458	2
459	2
460	4
461	2
463	7
465	2
467	2
468	2
471	1
472	3
473	1
474	2
475	2
476	3
477	5
478	2
479	3
480	3
481	1
482	2
483	2
484	2
485	2
486	3
487	2
488	2
489	2
490	3
491	1
493	2
495	1
497	1
498	1
500	1
503	1
505	1
506	1
507	2
510	1
511	1
512	4
513	3
514	1
515	1
517	1
518	1
520	1
523	1
524	1
525	1
527	1
528	1
529	1
531	1
532	1
534	3
538	1
539	1
540	1
542	2
543	2
545	1
546	1
548	1
553	2
557	2
561	1
562	1
566	2
568	1
570	1
575	1
585	1
586	1
589	1
597	1
614	1
617	1
618	1
622	1
626	1
630	1
644	1
645	1
649	1
652	1
661	1
663	1
704	1
730	1
763	1
765	1
799	1
835	1
1065	1
1364	1
