# Supplementary material for: Overexpression of CtCHS1 Increases Accumulation of Quinochalcone in Safflower
Source: Front Plant Sci. 2017 Aug 15;8:1409. doi: 10.3389/fpls.2017.01409 (PMC5559696; doi:10.3389/fpls.2017.01409)
Supplement: Supplementary file 5 [file Table_3.XLSX]

## Sheet: Table
Table S3. Gene Ontology (GO) functional annotations of C. tinctorius L.
gene_ID	GO_id	GO_term
Contig2	GO:0046872	metallothionein 1
Contig5	GO:0005737	glyceraldehyde 3-phosphate
Contig5	GO:0051287	glyceraldehyde 3-phosphate
Contig5	GO:0050661	glyceraldehyde 3-phosphate
Contig5	GO:0006096	glyceraldehyde 3-phosphate
Contig5	GO:0004365	glyceraldehyde 3-phosphate
Contig5	GO:0055114	glyceraldehyde 3-phosphate
Contig9	GO:0007034	abc transporter family protein
Contig9	GO:0006200	abc transporter family protein
Contig9	GO:0005524	abc transporter family protein
Contig9	GO:0005775	abc transporter family protein
Contig9	GO:0016887	abc transporter family protein
Contig9	GO:0009624	abc transporter family protein
Contig9	GO:0005886	abc transporter family protein
Contig10	GO:0015030	u2 small nuclear ribonucleoprotein b -like
Contig10	GO:0005730	u2 small nuclear ribonucleoprotein b -like
Contig10	GO:0005686	u2 small nuclear ribonucleoprotein b -like
Contig10	GO:0000354	u2 small nuclear ribonucleoprotein b -like
Contig10	GO:0000166	u2 small nuclear ribonucleoprotein b -like
Contig10	GO:0005737	u2 small nuclear ribonucleoprotein b -like
Contig10	GO:0017069	u2 small nuclear ribonucleoprotein b -like
Contig14	GO:0016020	prohibitin- mitochondrial-like
Contig17	GO:0004386	protein chromatin remodeling 8 isoform x1
Contig17	GO:0003677	protein chromatin remodeling 8 isoform x1
Contig17	GO:0005524	protein chromatin remodeling 8 isoform x1
Contig17	GO:0010332	protein chromatin remodeling 8 isoform x1
Contig17	GO:0006281	protein chromatin remodeling 8 isoform x1
Contig21	GO:0008026	dead-box atp-dependent rna helicase 35
Contig21	GO:0003676	dead-box atp-dependent rna helicase 35
Contig21	GO:0005524	dead-box atp-dependent rna helicase 35
Contig21	GO:0008270	dead-box atp-dependent rna helicase 35
Contig27	GO:0003700	mads-box transcription factor
Contig27	GO:0003677	mads-box transcription factor
Contig27	GO:0046983	mads-box transcription factor
Contig27	GO:0005634	mads-box transcription factor
Contig27	GO:0006355	mads-box transcription factor
Contig28	GO:0016020	prohibitin- mitochondrial
Contig29	GO:0005739	ubiquinol-cytochrome c reductase complex kda protein
Contig31	GO:0003899	dna-directed rna polymerases ii and v subunit 6b-like
Contig31	GO:0006351	dna-directed rna polymerases ii and v subunit 6b-like
Contig31	GO:0030880	dna-directed rna polymerases ii and v subunit 6b-like
Contig31	GO:0003677	dna-directed rna polymerases ii and v subunit 6b-like
Contig33	GO:0003824	glyoxysomal processing glyoxysomal-like
Contig36	GO:0009505	dolichyl-diphosphooligosaccharide--protein glycosyltransferase subunit 1b
Contig36	GO:0005886	dolichyl-diphosphooligosaccharide--protein glycosyltransferase subunit 1b
Contig36	GO:0006486	dolichyl-diphosphooligosaccharide--protein glycosyltransferase subunit 1b
Contig36	GO:0016021	dolichyl-diphosphooligosaccharide--protein glycosyltransferase subunit 1b
Contig36	GO:0004579	dolichyl-diphosphooligosaccharide--protein glycosyltransferase subunit 1b
Contig36	GO:0005783	dolichyl-diphosphooligosaccharide--protein glycosyltransferase subunit 1b
Contig41	GO:0006073	xyloglucan endotransglycosylase
Contig41	GO:0004553	xyloglucan endotransglycosylase
Contig41	GO:0048046	xyloglucan endotransglycosylase
Contig41	GO:0005618	xyloglucan endotransglycosylase
Contig41	GO:0016762	xyloglucan endotransglycosylase
Contig53	GO:0000038	proline-rich protein
Contig53	GO:0008289	proline-rich protein
Contig53	GO:0006869	proline-rich protein
Contig53	GO:0042335	proline-rich protein
Contig53	GO:0005576	proline-rich protein
Contig53	GO:0009535	proline-rich protein
Contig62	GO:0006486	staurosporin and temperature sensitive 3-like a isoform 1
Contig62	GO:0016020	staurosporin and temperature sensitive 3-like a isoform 1
Contig62	GO:0004579	staurosporin and temperature sensitive 3-like a isoform 1
Contig63	GO:0022626	40s ribosomal protein s15a
Contig63	GO:0003735	40s ribosomal protein s15a
Contig63	GO:0005886	40s ribosomal protein s15a
Contig63	GO:0005618	40s ribosomal protein s15a
Contig63	GO:0006412	40s ribosomal protein s15a
Contig71	GO:0005737	glutamine--trna ligase
Contig71	GO:0004819	glutamine--trna ligase
Contig71	GO:0006425	glutamine--trna ligase
Contig71	GO:0005524	glutamine--trna ligase
Contig73	GO:0047681	potassium channel
Contig73	GO:0055114	potassium channel
Contig78	GO:0006812	atpase plasma membrane-type-like
Contig78	GO:0016021	atpase plasma membrane-type-like
Contig78	GO:0019829	atpase plasma membrane-type-like
Contig80	GO:0046872	metallothionein 1
Contig81	GO:0004581	dolichyl-phosphate beta-glucosyltransferase
Contig86	GO:0080019	alcohol-forming fatty acyl- reductase-like isoform x1
Contig86	GO:0000166	alcohol-forming fatty acyl- reductase-like isoform x1
Contig88	GO:0019904	14-3-3 partial
Contig89	GO:0006457	cyclophilin 2
Contig89	GO:0000413	cyclophilin 2
Contig89	GO:0003755	cyclophilin 2
Contig90	GO:0006810	aquaporin pip2 2
Contig90	GO:0016021	aquaporin pip2 2
Contig90	GO:0005215	aquaporin pip2 2
Contig91	GO:0005886	proline transporter 2 family protein
Contig91	GO:0035524	proline transporter 2 family protein
Contig91	GO:0015193	proline transporter 2 family protein
Contig91	GO:0016021	proline transporter 2 family protein
Contig93	GO:0030529	60s ribosomal protein l17-2-like isoform x1
Contig98	GO:0009086	methionine synthase
Contig98	GO:0003871	methionine synthase
Contig102	GO:0005681	thioredoxin-like protein yls8
Contig102	GO:0007067	thioredoxin-like protein yls8
Contig102	GO:0005737	thioredoxin-like protein yls8
Contig106	GO:0000786	probable histone
Contig106	GO:0003677	probable histone
Contig106	GO:0006334	probable histone
Contig106	GO:0005634	probable histone
Contig106	GO:0046982	probable histone
Contig108	GO:0046872	metallothionein 1
Contig110	GO:0000786	histone h1
Contig110	GO:0003677	histone h1
Contig110	GO:0006334	histone h1
Contig110	GO:0005634	histone h1
Contig118	GO:0047207	fructan:fructan 1-fructosyltransferase
Contig118	GO:0005975	fructan:fructan 1-fructosyltransferase
Contig118	GO:0004553	fructan:fructan 1-fructosyltransferase
Contig121	GO:0051539	nadh dehydrogenase
Contig121	GO:0055114	nadh dehydrogenase
Contig121	GO:0009055	nadh dehydrogenase
Contig121	GO:0016651	nadh dehydrogenase
Contig121	GO:0016020	nadh dehydrogenase
Contig122	GO:0045454	atypical cys his rich thioredoxin 2
Contig122	GO:0009055	atypical cys his rich thioredoxin 2
Contig122	GO:0015035	atypical cys his rich thioredoxin 2
Contig122	GO:0006662	atypical cys his rich thioredoxin 2
Contig123	GO:0050832	defensin protein
Contig123	GO:0005576	defensin protein
Contig123	GO:0031640	defensin protein
Contig123	GO:0005618	defensin protein
Contig130	GO:0003743	translation initiation factor eif-4a family protein
Contig130	GO:0006413	translation initiation factor eif-4a family protein
Contig130	GO:0005829	translation initiation factor eif-4a family protein
Contig130	GO:0005730	translation initiation factor eif-4a family protein
Contig130	GO:0008026	translation initiation factor eif-4a family protein
Contig130	GO:0009505	translation initiation factor eif-4a family protein
Contig130	GO:0005524	translation initiation factor eif-4a family protein
Contig130	GO:0046686	translation initiation factor eif-4a family protein
Contig130	GO:0005886	translation initiation factor eif-4a family protein
Contig132	GO:0048046	germin-like partial
Contig132	GO:0030145	germin-like partial
Contig132	GO:0045735	germin-like partial
Contig138	GO:0022626	60s ribosomal protein l18-2-like
Contig138	GO:0005773	60s ribosomal protein l18-2-like
Contig138	GO:0003735	60s ribosomal protein l18-2-like
Contig138	GO:0005886	60s ribosomal protein l18-2-like
Contig138	GO:0009507	60s ribosomal protein l18-2-like
Contig138	GO:0006412	60s ribosomal protein l18-2-like
Contig141	GO:0016020	gdt1-like protein 4
Contig144	GO:0016866	beta-amyrin synthase
Contig144	GO:0008152	beta-amyrin synthase
Contig147	GO:0046872	probable mitochondrial-processing peptidase subunit beta
Contig147	GO:0004222	probable mitochondrial-processing peptidase subunit beta
Contig147	GO:0006508	probable mitochondrial-processing peptidase subunit beta
Contig150	GO:0008270	BnaA02g18080D [Brassica napus]
Contig151	GO:0016787	gdsl esterase lipase at4g16230-like
Contig153	GO:0005737	importin subunit alpha-1-like
Contig153	GO:0006606	importin subunit alpha-1-like
Contig153	GO:0008565	importin subunit alpha-1-like
Contig153	GO:0005634	importin subunit alpha-1-like
Contig161	GO:0016787	subtilisin-like protease
Contig162	GO:0051287	isocitrate dehydrogenase
Contig162	GO:0000287	isocitrate dehydrogenase
Contig162	GO:0006099	isocitrate dehydrogenase
Contig162	GO:0004449	isocitrate dehydrogenase
Contig162	GO:0006102	isocitrate dehydrogenase
Contig163	GO:0009055	dnaj homolog subfamily c member 4
Contig163	GO:0051536	dnaj homolog subfamily c member 4
Contig163	GO:0005506	dnaj homolog subfamily c member 4
Contig165	GO:0016758	low quality protein: glycosyltransferase 7
Contig165	GO:0016021	low quality protein: glycosyltransferase 7
Contig168	GO:0006694	24-sterol c-methyltransferase
Contig168	GO:0032259	24-sterol c-methyltransferase
Contig168	GO:0003838	24-sterol c-methyltransferase
Contig169	GO:0016740	achain crystal structure of dendranthema morifolium dmat complexed with malonyl-coa
Contig172	GO:0006073	probable xyloglucan endotransglucosylase hydrolase protein 30
Contig172	GO:0004553	probable xyloglucan endotransglucosylase hydrolase protein 30
Contig172	GO:0048046	probable xyloglucan endotransglucosylase hydrolase protein 30
Contig172	GO:0005618	probable xyloglucan endotransglucosylase hydrolase protein 30
Contig172	GO:0016762	probable xyloglucan endotransglucosylase hydrolase protein 30
Contig173	GO:0003746	elongation factor 1-alpha
Contig173	GO:0006414	elongation factor 1-alpha
Contig173	GO:0006184	elongation factor 1-alpha
Contig173	GO:0003924	elongation factor 1-alpha
Contig173	GO:0005737	elongation factor 1-alpha
Contig173	GO:0005525	elongation factor 1-alpha
Contig174	GO:0008152	phospholipase d
Contig174	GO:0070290	phospholipase d
Contig174	GO:0004630	phospholipase d
Contig181	GO:0006633	acyl-acp thioesterase
Contig181	GO:0016296	acyl-acp thioesterase
Contig181	GO:0004320	acyl-acp thioesterase
Contig181	GO:0016295	acyl-acp thioesterase
Contig183	GO:0005773	gtp-binding family protein
Contig183	GO:0005525	gtp-binding family protein
Contig183	GO:0005886	gtp-binding family protein
Contig183	GO:0007264	gtp-binding family protein
Contig183	GO:0015031	gtp-binding family protein
Contig186	GO:0006623	autophagy 3
Contig186	GO:0048193	autophagy 3
Contig186	GO:0000902	autophagy 3
Contig186	GO:0016049	autophagy 3
Contig186	GO:0005829	autophagy 3
Contig186	GO:0006914	autophagy 3
Contig188	GO:0004721	calcineurin-like metallo-phosphoesterase superfamily protein isoform 1
Contig190	GO:0009607	pathogenesis-related protein
Contig190	GO:0006952	pathogenesis-related protein
Contig191	GO:0006165	nucleoside diphosphate kinase 3-like
Contig191	GO:0004550	nucleoside diphosphate kinase 3-like
Contig191	GO:0006228	nucleoside diphosphate kinase 3-like
Contig191	GO:0005524	nucleoside diphosphate kinase 3-like
Contig191	GO:0006183	nucleoside diphosphate kinase 3-like
Contig191	GO:0006241	nucleoside diphosphate kinase 3-like
Contig199	GO:0016020	probable lipid phosphate phosphatase 4
Contig199	GO:0003824	probable lipid phosphate phosphatase 4
Contig199	GO:0008152	probable lipid phosphate phosphatase 4
Contig205	GO:0016491	isoflavone 2 -hydroxylase-like
Contig205	GO:0005488	isoflavone 2 -hydroxylase-like
Contig209	GO:0019904	14-3-3-like protein d
Contig213	GO:0006629	fad2-11 protein
Contig213	GO:0055114	fad2-11 protein
Contig213	GO:0016717	fad2-11 protein
Contig219	GO:0051287	nadp-dependent malic enzyme
Contig219	GO:0046872	nadp-dependent malic enzyme
Contig219	GO:0016619	nadp-dependent malic enzyme
Contig219	GO:0006108	nadp-dependent malic enzyme
Contig219	GO:0055114	nadp-dependent malic enzyme
Contig220	GO:0005509	annexin 1 family protein
Contig220	GO:0005544	annexin 1 family protein
Contig229	GO:0046872	cu zn superoxide dismutase
Contig229	GO:0005737	cu zn superoxide dismutase
Contig229	GO:0006801	cu zn superoxide dismutase
Contig229	GO:0004784	cu zn superoxide dismutase
Contig229	GO:0055114	cu zn superoxide dismutase
Contig231	GO:0005840	40s ribosomal protein s21-like
Contig231	GO:0003735	40s ribosomal protein s21-like
Contig231	GO:0006412	40s ribosomal protein s21-like
Contig232	GO:0003700	transcription factor hbp-1a
Contig232	GO:0043565	transcription factor hbp-1a
Contig232	GO:0005634	transcription factor hbp-1a
Contig232	GO:0006355	transcription factor hbp-1a
Contig241	GO:0000062	acyl- -binding protein
Contig245	GO:0006468	mitogen-activated protein kinase kinase 2
Contig245	GO:0005524	mitogen-activated protein kinase kinase 2
Contig245	GO:0004674	mitogen-activated protein kinase kinase 2
Contig246	GO:0008289	lipid transfer protein
Contig246	GO:0006869	lipid transfer protein
Contig247	GO:0020037	cytochrome p450
Contig247	GO:0016705	cytochrome p450
Contig247	GO:0004497	cytochrome p450
Contig247	GO:0005506	cytochrome p450
Contig247	GO:0009055	cytochrome p450
Contig247	GO:0055114	cytochrome p450
Contig254	GO:0005840	60s acidic ribosomal protein p0
Contig254	GO:0003735	60s acidic ribosomal protein p0
Contig254	GO:0042254	60s acidic ribosomal protein p0
Contig254	GO:0006414	60s acidic ribosomal protein p0
Contig256	GO:0016021	transmembrane protein 56-b-like
Contig260	GO:0044237	udp-glucuronic acid decarboxylase 6
Contig260	GO:0000166	udp-glucuronic acid decarboxylase 6
Contig260	GO:0050662	udp-glucuronic acid decarboxylase 6
Contig260	GO:0003824	udp-glucuronic acid decarboxylase 6
Contig261	GO:0008152	phospholipid glycerol acyltransferase
Contig261	GO:0004366	phospholipid glycerol acyltransferase
Contig265	GO:0016620	betaine aldehyde dehydrogenase
Contig265	GO:0055114	betaine aldehyde dehydrogenase
Contig266	GO:0016798	probable beta-d-xylosidase 7
Contig266	GO:0008152	probable beta-d-xylosidase 7
Contig267	GO:0030170	1-aminocyclopropane-1-carboxylate synthase
Contig267	GO:0009058	1-aminocyclopropane-1-carboxylate synthase
Contig267	GO:0003824	1-aminocyclopropane-1-carboxylate synthase
Contig268	GO:0016720	omega-3 fatty acid chloroplast
Contig268	GO:0055114	omega-3 fatty acid chloroplast
Contig268	GO:0006629	omega-3 fatty acid chloroplast
Contig268	GO:0016717	omega-3 fatty acid chloroplast
Contig269	GO:0030042	actin-depolymerizing factor 1
Contig269	GO:0003779	actin-depolymerizing factor 1
Contig269	GO:0015629	actin-depolymerizing factor 1
Contig273	GO:0008171	trans-resveratrol di-o-methyltransferase
Contig273	GO:0046983	trans-resveratrol di-o-methyltransferase
Contig273	GO:0032259	trans-resveratrol di-o-methyltransferase
Contig275	GO:0020037	probable l-ascorbate peroxidase chloroplastic isoform x2
Contig275	GO:0004601	probable l-ascorbate peroxidase chloroplastic isoform x2
Contig275	GO:0055114	probable l-ascorbate peroxidase chloroplastic isoform x2
Contig275	GO:0009507	probable l-ascorbate peroxidase chloroplastic isoform x2
Contig275	GO:0006979	probable l-ascorbate peroxidase chloroplastic isoform x2
Contig281	GO:0006633	acyl carrier protein mitochondrial
Contig282	GO:0009505	uncharacterized protein loc105637665
Contig282	GO:0080167	uncharacterized protein loc105637665
Contig288	GO:0005737	hsp20-like chaperones superfamily protein
Contig288	GO:0006950	hsp20-like chaperones superfamily protein
Contig295	GO:0009939	ga insensitive dwarf1 a
Contig295	GO:0048444	ga insensitive dwarf1 a
Contig295	GO:0016787	ga insensitive dwarf1 a
Contig295	GO:0010325	ga insensitive dwarf1 a
Contig296	GO:0005840	ubiquitin-40s ribosomal protein s27a-like
Contig296	GO:0003735	ubiquitin-40s ribosomal protein s27a-like
Contig296	GO:0006412	ubiquitin-40s ribosomal protein s27a-like
Contig302	GO:0006810	mc family transporter: adp atp
Contig302	GO:0016020	mc family transporter: adp atp
Contig302	GO:0005739	mc family transporter: adp atp
Contig306	GO:0043754	lipoamide acyltransferase component of branched-chain alpha-keto acid dehydrogenase mitochondrial
Contig306	GO:0046949	lipoamide acyltransferase component of branched-chain alpha-keto acid dehydrogenase mitochondrial
Contig306	GO:0048037	lipoamide acyltransferase component of branched-chain alpha-keto acid dehydrogenase mitochondrial
Contig307	GO:0080115	ras-related protein rabc2a
Contig307	GO:0005777	ras-related protein rabc2a
Contig307	GO:0007264	ras-related protein rabc2a
Contig307	GO:0006355	ras-related protein rabc2a
Contig307	GO:0005524	ras-related protein rabc2a
Contig307	GO:0030742	ras-related protein rabc2a
Contig307	GO:0008134	ras-related protein rabc2a
Contig307	GO:0015031	ras-related protein rabc2a
Contig307	GO:0005794	ras-related protein rabc2a
Contig307	GO:0005525	ras-related protein rabc2a
Contig311	GO:0008553	plasma membrane atpase 4
Contig313	GO:0016881	ubiquitin-conjugating enzyme e2-17 kda-like
Contig319	GO:0006888	trafficking protein particle complex subunit 2-like protein
Contig319	GO:0005622	trafficking protein particle complex subunit 2-like protein
Contig321	GO:0044710	protein hothead
Contig321	GO:0016614	protein hothead
Contig323	GO:0048193	myosin heavy chain-related protein
Contig323	GO:0030244	myosin heavy chain-related protein
Contig324	GO:0008152	isochorismatase hydrolase family protein
Contig324	GO:0016787	isochorismatase hydrolase family protein
Contig325	GO:0005975	udp-glucuronate 5-
Contig325	GO:0044237	udp-glucuronate 5-
Contig325	GO:0050379	udp-glucuronate 5-
Contig325	GO:0050662	udp-glucuronate 5-
Contig325	GO:0000166	udp-glucuronate 5-
Contig327	GO:0016740	mannan synthase
Contig328	GO:0008131	probable polyamine oxidase 2
Contig328	GO:0009414	probable polyamine oxidase 2
Contig328	GO:0009409	probable polyamine oxidase 2
Contig328	GO:0046592	probable polyamine oxidase 2
Contig328	GO:0006598	probable polyamine oxidase 2
Contig328	GO:0009737	probable polyamine oxidase 2
Contig328	GO:0055114	probable polyamine oxidase 2
Contig331	GO:0008152	aconitate hydratase
Contig338	GO:0006810	aquaporin pip2
Contig338	GO:0016021	aquaporin pip2
Contig338	GO:0005215	aquaporin pip2
Contig340	GO:0005507	l-ascorbate oxidase homolog
Contig340	GO:0016020	l-ascorbate oxidase homolog
Contig340	GO:0009505	l-ascorbate oxidase homolog
Contig340	GO:0048046	l-ascorbate oxidase homolog
Contig340	GO:0016491	l-ascorbate oxidase homolog
Contig340	GO:0055114	l-ascorbate oxidase homolog
Contig342	GO:0005975	beta-d-xylosidase family protein
Contig342	GO:0004553	beta-d-xylosidase family protein
Contig343	GO:0004185	serine carboxypeptidase ii-2-like
Contig343	GO:0006508	serine carboxypeptidase ii-2-like
Contig346	GO:0010287	photosystem i 11k family protein
Contig346	GO:0009538	photosystem i 11k family protein
Contig346	GO:0015979	photosystem i 11k family protein
Contig346	GO:0009535	photosystem i 11k family protein
Contig348	GO:0005509	probable calcium-binding protein cml13
Contig354	GO:0008152	protein phosphatase
Contig354	GO:0004721	protein phosphatase
Contig358	GO:0003676	ubp1-associated protein 2a
Contig358	GO:0000166	ubp1-associated protein 2a
Contig359	GO:0009055	adrenodoxin-like mitochondrial
Contig359	GO:0005739	adrenodoxin-like mitochondrial
Contig359	GO:0051536	adrenodoxin-like mitochondrial
Contig359	GO:0009507	adrenodoxin-like mitochondrial
Contig362	GO:0005737	hsp14_soybn ame: full= kda class i heat shock protein ame: full=hsp -e
Contig362	GO:0006950	hsp14_soybn ame: full= kda class i heat shock protein ame: full=hsp -e
Contig370	GO:0016021	vesicle transport protein
Contig370	GO:0016192	vesicle transport protein
Contig381	GO:0005634	probable protein phosphatase 2c 34
Contig381	GO:0008152	probable protein phosphatase 2c 34
Contig381	GO:0005737	probable protein phosphatase 2c 34
Contig381	GO:0003824	probable protein phosphatase 2c 34
Contig384	GO:0005773	cbl-interacting serine threonine-protein kinase 14
Contig384	GO:0006468	cbl-interacting serine threonine-protein kinase 14
Contig384	GO:0005524	cbl-interacting serine threonine-protein kinase 14
Contig384	GO:0007165	cbl-interacting serine threonine-protein kinase 14
Contig384	GO:0004674	cbl-interacting serine threonine-protein kinase 14
Contig385	GO:0006810	lipid transfer protein
Contig391	GO:0008270	ubiquitin-associated domain-containing family protein
Contig391	GO:0005622	ubiquitin-associated domain-containing family protein
Contig394	GO:0050896	probable glutathione s-transferase
Contig396	GO:0033926	alkaline neutral invertase cinv2-like
Contig396	GO:0004575	alkaline neutral invertase cinv2-like
Contig396	GO:0008152	alkaline neutral invertase cinv2-like
Contig399	GO:0000166	poly -binding partial
Contig399	GO:0003723	poly -binding partial
Contig403	GO:0008289	bifunctional inhibitor lipid-transfer protein seed storage 2s albumin superfamily protein
Contig403	GO:0006869	bifunctional inhibitor lipid-transfer protein seed storage 2s albumin superfamily protein
Contig408	GO:0008152	beta-galactosidase 16
Contig408	GO:0004553	beta-galactosidase 16
Contig409	GO:0055114	type ii peroxiredoxin c
Contig409	GO:0051920	type ii peroxiredoxin c
Contig409	GO:0004601	type ii peroxiredoxin c
Contig410	GO:0016787	glycosyl hydrolase superfamily protein
Contig411	GO:0003700	hd-zip protein
Contig411	GO:0043565	hd-zip protein
Contig411	GO:0005634	hd-zip protein
Contig411	GO:0006355	hd-zip protein
Contig415	GO:0046686	peptidyl-prolyl cis-trans isomerase family protein
Contig415	GO:0006457	peptidyl-prolyl cis-trans isomerase family protein
Contig415	GO:0000413	peptidyl-prolyl cis-trans isomerase family protein
Contig415	GO:0003755	peptidyl-prolyl cis-trans isomerase family protein
Contig418	GO:0046872	metallothionein 1
Contig420	GO:0006810	aquaporin pip2-1-like
Contig420	GO:0016021	aquaporin pip2-1-like
Contig420	GO:0005215	aquaporin pip2-1-like
Contig422	GO:0003824	long-chain acyl- synthetase 1
Contig422	GO:0008152	long-chain acyl- synthetase 1
Contig425	GO:0005840	60s acidic ribosomal protein p0
Contig425	GO:0003735	60s acidic ribosomal protein p0
Contig425	GO:0042254	60s acidic ribosomal protein p0
Contig425	GO:0006414	60s acidic ribosomal protein p0
Contig428	GO:0050660	reticuline oxidase
Contig428	GO:0050468	reticuline oxidase
Contig428	GO:0008762	reticuline oxidase
Contig428	GO:0055114	reticuline oxidase
Contig430	GO:0016757	cellulose synthase-like protein
Contig430	GO:0016020	cellulose synthase-like protein
Contig435	GO:0006007	histone
Contig435	GO:0000786	histone
Contig435	GO:0003677	histone
Contig435	GO:0006605	histone
Contig435	GO:0006334	histone
Contig435	GO:0046982	histone
Contig435	GO:0005634	histone
Contig436	GO:0016491	peroxisomal -dienoyl- reductase-like
Contig436	GO:0055114	peroxisomal -dienoyl- reductase-like
Contig436	GO:0000166	peroxisomal -dienoyl- reductase-like
Contig441	GO:0022626	proteasome subunit alpha type-4
Contig441	GO:0005773	proteasome subunit alpha type-4
Contig441	GO:0019773	proteasome subunit alpha type-4
Contig441	GO:0046686	proteasome subunit alpha type-4
Contig441	GO:0006511	proteasome subunit alpha type-4
Contig441	GO:0005634	proteasome subunit alpha type-4
Contig441	GO:0004298	proteasome subunit alpha type-4
Contig442	GO:0046872	metallothionein 1
Contig444	GO:0003700	flower development transporter pi
Contig444	GO:0003677	flower development transporter pi
Contig444	GO:0046983	flower development transporter pi
Contig444	GO:0005634	flower development transporter pi
Contig444	GO:0006355	flower development transporter pi
Contig452	GO:0016020	hypersensitive-induced response protein 4-like
Contig453	GO:0005743	uncharacterized protein loc105169959 isoform x1
Contig453	GO:0033615	uncharacterized protein loc105169959 isoform x1
Contig459	GO:0006468	protein kinase g11a
Contig459	GO:0005524	protein kinase g11a
Contig459	GO:0004674	protein kinase g11a
Contig470	GO:0030150	mitochondrial import receptor subunit tom7-1-like isoform 1
Contig470	GO:0005742	mitochondrial import receptor subunit tom7-1-like isoform 1
Contig471	GO:0055114	peptide methionine sulfoxide reductase
Contig471	GO:0008113	peptide methionine sulfoxide reductase
Contig474	GO:0032440	centrin2 isoform 1
Contig474	GO:0055114	centrin2 isoform 1
Contig474	GO:0005509	centrin2 isoform 1
Contig477	GO:0005886	casp-like protein 5a2
Contig477	GO:0016021	casp-like protein 5a2
Contig478	GO:0008171	low quality protein: caffeic acid 3-o-methyltransferase-like
Contig478	GO:0046983	low quality protein: caffeic acid 3-o-methyltransferase-like
Contig478	GO:0032259	low quality protein: caffeic acid 3-o-methyltransferase-like
Contig480	GO:0006355	auxin response factor 4
Contig480	GO:0010050	auxin response factor 4
Contig480	GO:0003677	auxin response factor 4
Contig480	GO:0010158	auxin response factor 4
Contig480	GO:0046983	auxin response factor 4
Contig480	GO:0009734	auxin response factor 4
Contig480	GO:0005634	auxin response factor 4
Contig483	GO:0000166	short-chain dehydrogenase reductase 3a
Contig489	GO:0030042	actin-depolymerizing factor 7
Contig489	GO:0003779	actin-depolymerizing factor 7
Contig489	GO:0015629	actin-depolymerizing factor 7
Contig492	GO:0006413	eukaryotic translation initiation factor 3 subunit b-like
Contig492	GO:0003743	eukaryotic translation initiation factor 3 subunit b-like
Contig492	GO:0005634	eukaryotic translation initiation factor 3 subunit b-like
Contig492	GO:0005829	eukaryotic translation initiation factor 3 subunit b-like
Contig492	GO:0000166	eukaryotic translation initiation factor 3 subunit b-like
Contig495	GO:0019509	phosphorylase family protein
Contig495	GO:0009693	phosphorylase family protein
Contig495	GO:0008930	phosphorylase family protein
Contig495	GO:0030912	phosphorylase family protein
Contig495	GO:0019284	phosphorylase family protein
Contig495	GO:0005886	phosphorylase family protein
Contig508	GO:0005737	prolyl 4-hydroxylase subunit alpha-1
Contig508	GO:0031418	prolyl 4-hydroxylase subunit alpha-1
Contig508	GO:0005506	prolyl 4-hydroxylase subunit alpha-1
Contig508	GO:0004656	prolyl 4-hydroxylase subunit alpha-1
Contig508	GO:0005634	prolyl 4-hydroxylase subunit alpha-1
Contig508	GO:0055114	prolyl 4-hydroxylase subunit alpha-1
Contig512	GO:0030170	serine decarboxylase-like
Contig512	GO:0019752	serine decarboxylase-like
Contig512	GO:0016831	serine decarboxylase-like
Contig515	GO:0003899	dna directed rna 7 kda subunit
Contig515	GO:0006351	dna directed rna 7 kda subunit
Contig515	GO:0003677	dna directed rna 7 kda subunit
Contig520	GO:0007264	rac-like gtp-binding protein 5
Contig520	GO:0006184	rac-like gtp-binding protein 5
Contig520	GO:0003924	rac-like gtp-binding protein 5
Contig520	GO:0005819	rac-like gtp-binding protein 5
Contig520	GO:0016020	rac-like gtp-binding protein 5
Contig520	GO:0030427	rac-like gtp-binding protein 5
Contig520	GO:0005525	rac-like gtp-binding protein 5
Contig533	GO:0016210	chalcone synthase
Contig533	GO:0009813	chalcone synthase
Contig537	GO:0000145	exocyst complex component
Contig537	GO:0006887	exocyst complex component
Contig539	GO:0000145	exocyst complex component sec6
Contig539	GO:0006887	exocyst complex component sec6
Contig542	GO:0006629	fad2-11 protein
Contig542	GO:0055114	fad2-11 protein
Contig542	GO:0016717	fad2-11 protein
Contig557	GO:0005576	gdsl esterase lipase at5g33370 isoform x2
Contig557	GO:0004091	gdsl esterase lipase at5g33370 isoform x2
Contig559	GO:0003700	probable wrky transcription factor 75
Contig559	GO:0043565	probable wrky transcription factor 75
Contig559	GO:0006355	probable wrky transcription factor 75
Contig563	GO:0016740	hxxxd-type acyl-transferase-like protein
Contig564	GO:0006627	mitochondrial inner membrane protease subunit 1 isoform x1
Contig564	GO:0042720	mitochondrial inner membrane protease subunit 1 isoform x1
Contig564	GO:0008236	mitochondrial inner membrane protease subunit 1 isoform x1
Contig564	GO:0006508	mitochondrial inner membrane protease subunit 1 isoform x1
Contig565	GO:0019904	14-3-3 partial
Contig566	GO:0016746	acyltransferase-like protein chloroplastic
Contig566	GO:0009507	acyltransferase-like protein chloroplastic
Contig574	GO:0090305	bifunctional nuclease 2
Contig574	GO:0004518	bifunctional nuclease 2
Contig582	GO:0010333	beta-myrcene synthase
Contig582	GO:0009611	beta-myrcene synthase
Contig582	GO:0034008	beta-myrcene synthase
Contig582	GO:0016114	beta-myrcene synthase
Contig582	GO:0033383	beta-myrcene synthase
Contig582	GO:0000287	beta-myrcene synthase
Contig582	GO:0009507	beta-myrcene synthase
Contig586	GO:0055114	acc oxidase 5
Contig586	GO:0005506	acc oxidase 5
Contig586	GO:0016706	acc oxidase 5
Contig589	GO:0006810	tonoplast intrinsic protein
Contig589	GO:0016021	tonoplast intrinsic protein
Contig589	GO:0005215	tonoplast intrinsic protein
Contig595	GO:0005737	hsp21_helan ame: full= kda class ii heat shock protein
Contig595	GO:0006950	hsp21_helan ame: full= kda class ii heat shock protein
Contig598	GO:0016760	cellulose synthase a catalytic subunit 3
Contig598	GO:0005794	cellulose synthase a catalytic subunit 3
Contig598	GO:0009833	cellulose synthase a catalytic subunit 3
Contig598	GO:0030244	cellulose synthase a catalytic subunit 3
Contig598	GO:0016021	cellulose synthase a catalytic subunit 3
Contig604	GO:0004792	thiosulfate 3-mercaptopyruvate sulfurtransferase mitochondrial
Contig605	GO:0003677	upstream activation factor subunit
Contig608	GO:0008234	cysteine protease-1
Contig608	GO:0006508	cysteine protease-1
Contig615	GO:0006007	histone
Contig615	GO:0000786	histone
Contig615	GO:0003677	histone
Contig615	GO:0006605	histone
Contig615	GO:0006334	histone
Contig615	GO:0046982	histone
Contig615	GO:0005634	histone
Contig625	GO:0035335	tyrosine-protein phosphatase
Contig625	GO:0043407	tyrosine-protein phosphatase
Contig625	GO:0004725	tyrosine-protein phosphatase
Contig625	GO:0005737	tyrosine-protein phosphatase
Contig626	GO:0005737	rubisco subunit binding-protein alpha
Contig626	GO:0005524	rubisco subunit binding-protein alpha
Contig626	GO:0042026	rubisco subunit binding-protein alpha
Contig627	GO:0016760	low quality protein: cellulose synthase a catalytic subunit 1
Contig627	GO:0030244	low quality protein: cellulose synthase a catalytic subunit 1
Contig627	GO:0016021	low quality protein: cellulose synthase a catalytic subunit 1
Contig629	GO:0016020	hypothetical protein M569_02356, partial [Genlisea aurea]
Contig629	GO:0005484	hypothetical protein M569_02356, partial [Genlisea aurea]
Contig629	GO:0016192	hypothetical protein M569_02356, partial [Genlisea aurea]
Contig629	GO:0006886	hypothetical protein M569_02356, partial [Genlisea aurea]
Contig631	GO:0005730	60s acidic ribosomal protein p2-2-like
Contig631	GO:0022626	60s acidic ribosomal protein p2-2-like
Contig631	GO:0009409	60s acidic ribosomal protein p2-2-like
Contig631	GO:0003735	60s acidic ribosomal protein p2-2-like
Contig631	GO:0005886	60s acidic ribosomal protein p2-2-like
Contig631	GO:0009507	60s acidic ribosomal protein p2-2-like
Contig631	GO:0006414	60s acidic ribosomal protein p2-2-like
Contig640	GO:0048046	germin-like partial
Contig640	GO:0030145	germin-like partial
Contig640	GO:0045735	germin-like partial
Contig642	GO:0005737	eukaryotic translation initiation factor 4e
Contig642	GO:0006413	eukaryotic translation initiation factor 4e
Contig642	GO:0003743	eukaryotic translation initiation factor 4e
Contig644	GO:0008685	2c-methyl-d-erythritol -cyclodiphosphate synthase
Contig644	GO:0016117	2c-methyl-d-erythritol -cyclodiphosphate synthase
Contig644	GO:0015995	2c-methyl-d-erythritol -cyclodiphosphate synthase
Contig644	GO:0009570	2c-methyl-d-erythritol -cyclodiphosphate synthase
Contig644	GO:0005739	2c-methyl-d-erythritol -cyclodiphosphate synthase
Contig650	GO:0005634	spx domain-containing family protein
Contig650	GO:0080040	spx domain-containing family protein
Contig652	GO:0016740	lipoamide acyltransferase component of branched-chain alpha-keto acid dehydrogenase mitochondrial
Contig658	GO:0016881	ubiquitin-conjugating enzyme e2 10
Contig671	GO:0005829	14-3-3-like protein gf14 kappa
Contig671	GO:0042742	14-3-3-like protein gf14 kappa
Contig671	GO:0009505	14-3-3-like protein gf14 kappa
Contig671	GO:0019904	14-3-3-like protein gf14 kappa
Contig671	GO:0009742	14-3-3-like protein gf14 kappa
Contig671	GO:0009507	14-3-3-like protein gf14 kappa
Contig671	GO:0046686	14-3-3-like protein gf14 kappa
Contig671	GO:0005634	14-3-3-like protein gf14 kappa
Contig671	GO:0005886	14-3-3-like protein gf14 kappa
Contig679	GO:0005247	chloride channel
Contig679	GO:0055085	chloride channel
Contig679	GO:0016021	chloride channel
Contig679	GO:0006821	chloride channel
Contig680	GO:0005783	uncharacterized protein loc105108728
Contig683	GO:0007018	PREDICTED: kinesin-1 [Cucumis melo]
Contig683	GO:0005875	PREDICTED: kinesin-1 [Cucumis melo]
Contig683	GO:0005524	PREDICTED: kinesin-1 [Cucumis melo]
Contig683	GO:0003777	PREDICTED: kinesin-1 [Cucumis melo]
Contig683	GO:0005874	PREDICTED: kinesin-1 [Cucumis melo]
Contig691	GO:0051287	glyceraldehyde-3-phosphate dehydrogenase
Contig691	GO:0006006	glyceraldehyde-3-phosphate dehydrogenase
Contig691	GO:0016620	glyceraldehyde-3-phosphate dehydrogenase
Contig691	GO:0055114	glyceraldehyde-3-phosphate dehydrogenase
Contig691	GO:0050661	glyceraldehyde-3-phosphate dehydrogenase
Contig694	GO:0005643	nuclear pore complex protein nup50a
Contig694	GO:0046907	nuclear pore complex protein nup50a
Contig699	GO:0006096	fructose-bisphosphate aldolase cytoplasmic isozyme
Contig699	GO:0004332	fructose-bisphosphate aldolase cytoplasmic isozyme
Contig700	GO:0005840	60s ribosomal protein l31
Contig700	GO:0003735	60s ribosomal protein l31
Contig700	GO:0006412	60s ribosomal protein l31
Contig703	GO:0003735	60s ribosomal protein l27-3
Contig703	GO:0022625	60s ribosomal protein l27-3
Contig703	GO:0016020	60s ribosomal protein l27-3
Contig703	GO:0006412	60s ribosomal protein l27-3
Contig706	GO:0005576	af230332_1expansin 2
Contig706	GO:0009664	af230332_1expansin 2
Contig706	GO:0016020	af230332_1expansin 2
Contig708	GO:0019789	sumo-conjugating enzyme sce1
Contig713	GO:0006839	mitochondrial uncoupling protein 5-like
Contig713	GO:0016021	mitochondrial uncoupling protein 5-like
Contig713	GO:0031966	mitochondrial uncoupling protein 5-like
Contig714	GO:0004750	ribulose-phosphate 3- cytoplasmic isoform
Contig714	GO:0046872	ribulose-phosphate 3- cytoplasmic isoform
Contig714	GO:0005886	ribulose-phosphate 3- cytoplasmic isoform
Contig714	GO:0006098	ribulose-phosphate 3- cytoplasmic isoform
Contig715	GO:0006413	eukaryotic translation initiation factor 2 subunit alpha-like
Contig715	GO:0005850	eukaryotic translation initiation factor 2 subunit alpha-like
Contig715	GO:0003743	eukaryotic translation initiation factor 2 subunit alpha-like
Contig715	GO:0005634	eukaryotic translation initiation factor 2 subunit alpha-like
Contig718	GO:0050662	3-hydroxy-3-methylglutaryl-coenzyme a reductase 2
Contig718	GO:0015936	3-hydroxy-3-methylglutaryl-coenzyme a reductase 2
Contig718	GO:0004420	3-hydroxy-3-methylglutaryl-coenzyme a reductase 2
Contig718	GO:0055114	3-hydroxy-3-methylglutaryl-coenzyme a reductase 2
Contig722	GO:0016192	coatomer subunit beta-1-like
Contig722	GO:0006886	coatomer subunit beta-1-like
Contig722	GO:0030126	coatomer subunit beta-1-like
Contig722	GO:0005198	coatomer subunit beta-1-like
Contig724	GO:0046872	4-hydroxyphenylpyruvate dioxygenase-like
Contig724	GO:0055114	4-hydroxyphenylpyruvate dioxygenase-like
Contig724	GO:0003868	4-hydroxyphenylpyruvate dioxygenase-like
Contig724	GO:0009072	4-hydroxyphenylpyruvate dioxygenase-like
Contig725	GO:0005886	vacuolar atp synthase subunit g 2 family protein
Contig725	GO:0015992	vacuolar atp synthase subunit g 2 family protein
Contig725	GO:0016471	vacuolar atp synthase subunit g 2 family protein
Contig725	GO:0016820	vacuolar atp synthase subunit g 2 family protein
Contig726	GO:0006810	two-pore potassium channel 1 isoform x3
Contig727	GO:0005840	ubiquitin-40s ribosomal protein s27a-like
Contig727	GO:0003735	ubiquitin-40s ribosomal protein s27a-like
Contig727	GO:0006412	ubiquitin-40s ribosomal protein s27a-like
Contig728	GO:0046872	u1 small nuclear ribonucleoprotein c
Contig728	GO:0044424	u1 small nuclear ribonucleoprotein c
Contig732	GO:0005737	phosphomannomutase family protein
Contig732	GO:0019307	phosphomannomutase family protein
Contig732	GO:0004615	phosphomannomutase family protein
Contig732	GO:0019853	phosphomannomutase family protein
Contig732	GO:0009651	phosphomannomutase family protein
Contig735	GO:0016021	phosphate mitochondrial
Contig739	GO:0003700	apetala1 like protein
Contig739	GO:0003677	apetala1 like protein
Contig739	GO:0046983	apetala1 like protein
Contig739	GO:0005634	apetala1 like protein
Contig739	GO:0006355	apetala1 like protein
Contig742	GO:0020037	peroxidase 42
Contig742	GO:0046872	peroxidase 42
Contig742	GO:0004601	peroxidase 42
Contig742	GO:0055114	peroxidase 42
Contig742	GO:0006979	peroxidase 42
Contig750	GO:0005509	sorcin-like isoform x2
Contig752	GO:0008270	uncharacterized protein loc104442332 isoform x1
Contig754	GO:0016310	probable choline kinase 1
Contig754	GO:0046474	probable choline kinase 1
Contig754	GO:0004305	probable choline kinase 1
Contig755	GO:0005975	endo- -beta-glucanase
Contig755	GO:0008810	endo- -beta-glucanase
Contig756	GO:0006810	lipid transfer protein
Contig757	GO:0034645	transcription initiation factor tfiid subunit 5
Contig757	GO:0010467	transcription initiation factor tfiid subunit 5
Contig757	GO:0044238	transcription initiation factor tfiid subunit 5
Contig761	GO:0004163	mevalonate diphosphate decarboxylase
Contig761	GO:0008299	mevalonate diphosphate decarboxylase
Contig761	GO:0005524	mevalonate diphosphate decarboxylase
Contig763	GO:0000166	#NAME?
Contig765	GO:0005840	60s acidic ribosomal protein p2b-like
Contig765	GO:0003735	60s acidic ribosomal protein p2b-like
Contig765	GO:0006414	60s acidic ribosomal protein p2b-like
Contig770	GO:0006457	chaperone protein
Contig770	GO:0046872	chaperone protein
Contig770	GO:0031072	chaperone protein
Contig770	GO:0005524	chaperone protein
Contig770	GO:0051082	chaperone protein
Contig770	GO:0009408	chaperone protein
Contig772	GO:0045454	thioredoxin h
Contig772	GO:0009055	thioredoxin h
Contig772	GO:0015035	thioredoxin h
Contig772	GO:0006662	thioredoxin h
Contig773	GO:0005886	integral membrane family protein
Contig773	GO:0016021	integral membrane family protein
Contig774	GO:0008270	carbonic anhydrase 2 isoform x2
Contig774	GO:0004089	carbonic anhydrase 2 isoform x2
Contig774	GO:0015976	carbonic anhydrase 2 isoform x2
Contig775	GO:0003988	3-ketoacyl- thiolase peroxisomal
Contig775	GO:0008152	3-ketoacyl- thiolase peroxisomal
Contig780	GO:0005488	uncharacterized protein loc104583274
Contig783	GO:0051287	formate mitochondrial
Contig783	GO:0055114	formate mitochondrial
Contig783	GO:0016616	formate mitochondrial
Contig785	GO:0005856	actin isoform 3-1
Contig785	GO:0005737	actin isoform 3-1
Contig785	GO:0005524	actin isoform 3-1
Contig793	GO:0016787	pectinesterase pectinesterase inhibitor u1
Contig794	GO:0016702	9-cis-epoxycarotenoid dioxygenase
Contig795	GO:0005509	probable calcium-binding protein cml48
Contig798	GO:0046872	ring finger protein
Contig799	GO:0050896	pathogenesis-related protein
Contig800	GO:0005488	anthocyanidin reductase-like
Contig807	GO:0051287	isocitrate dehydrogenase
Contig807	GO:0004450	isocitrate dehydrogenase
Contig807	GO:0000287	isocitrate dehydrogenase
Contig807	GO:0006099	isocitrate dehydrogenase
Contig807	GO:0006102	isocitrate dehydrogenase
Contig814	GO:0005737	eukaryotic translation initiation factor 3 subunit b-like
Contig814	GO:0006413	eukaryotic translation initiation factor 3 subunit b-like
Contig814	GO:0003743	eukaryotic translation initiation factor 3 subunit b-like
Contig814	GO:0000166	eukaryotic translation initiation factor 3 subunit b-like
Contig816	GO:0006629	fad2-4 protein
Contig816	GO:0055114	fad2-4 protein
Contig816	GO:0016717	fad2-4 protein
Contig819	GO:0055114	nad -linked oxidoreductase superfamily protein isoform 2
Contig819	GO:0016491	nad -linked oxidoreductase superfamily protein isoform 2
Contig820	GO:0044444	biotin carboxyl carrier protein of acetyl- carboxylase chloroplastic isoform x1
Contig823	GO:0016020	casp-like protein 5-like
Contig827	GO:0005886	dna-binding family protein
Contig827	GO:0005773	dna-binding family protein
Contig837	GO:0016757	udp-glycosyltransferase 88b1
Contig838	GO:0005886	proline transporter 2 family protein
Contig838	GO:0035524	proline transporter 2 family protein
Contig838	GO:0015193	proline transporter 2 family protein
Contig838	GO:0016021	proline transporter 2 family protein
Contig839	GO:0031418	probable prolyl 4-hydroxylase 9 isoform x2
Contig839	GO:0005506	probable prolyl 4-hydroxylase 9 isoform x2
Contig839	GO:0004656	probable prolyl 4-hydroxylase 9 isoform x2
Contig839	GO:0055114	probable prolyl 4-hydroxylase 9 isoform x2
Contig843	GO:0016702	probable 9-cis-epoxycarotenoid dioxygenase chloroplastic
Contig846	GO:0006633	sphinganine c -monooxygenase 1
Contig846	GO:0016491	sphinganine c -monooxygenase 1
Contig846	GO:0005506	sphinganine c -monooxygenase 1
Contig846	GO:0016021	sphinganine c -monooxygenase 1
Contig846	GO:0055114	sphinganine c -monooxygenase 1
Contig851	GO:0003723	splicing factor u2af large subunit a-like isoform x1
Contig851	GO:0006397	splicing factor u2af large subunit a-like isoform x1
Contig851	GO:0005634	splicing factor u2af large subunit a-like isoform x1
Contig851	GO:0000166	splicing factor u2af large subunit a-like isoform x1
Contig854	GO:0008270	probable protein s-acyltransferase 15
Contig856	GO:0006468	casein kinase ii subunit alpha-2-like
Contig856	GO:0005524	casein kinase ii subunit alpha-2-like
Contig856	GO:0004674	casein kinase ii subunit alpha-2-like
Contig862	GO:0010286	f-box protein at5g46170-like isoform x1
Contig867	GO:0006508	aspartic proteinase
Contig867	GO:0004190	aspartic proteinase
Contig867	GO:0006629	aspartic proteinase
Contig869	GO:0008270	zinc finger family protein
Contig869	GO:0005622	zinc finger family protein
Contig870	GO:0019904	14-3-3 brain family protein
Contig872	GO:0000502	26s proteasome non-atpase regulatory subunit 13 homolog a
Contig874	GO:0046872	fer1_mescr ame: full=ferredoxin- chloroplastic ame: full=ferredoxin i flags: precursor
Contig874	GO:0009055	fer1_mescr ame: full=ferredoxin- chloroplastic ame: full=ferredoxin i flags: precursor
Contig874	GO:0009767	fer1_mescr ame: full=ferredoxin- chloroplastic ame: full=ferredoxin i flags: precursor
Contig874	GO:0009570	fer1_mescr ame: full=ferredoxin- chloroplastic ame: full=ferredoxin i flags: precursor
Contig874	GO:0051537	fer1_mescr ame: full=ferredoxin- chloroplastic ame: full=ferredoxin i flags: precursor
Contig874	GO:0009416	fer1_mescr ame: full=ferredoxin- chloroplastic ame: full=ferredoxin i flags: precursor
Contig874	GO:0080167	fer1_mescr ame: full=ferredoxin- chloroplastic ame: full=ferredoxin i flags: precursor
Contig875	GO:0005525	gtp-binding protein sar1a-like
Contig875	GO:0005794	gtp-binding protein sar1a-like
Contig875	GO:0016192	gtp-binding protein sar1a-like
Contig875	GO:0006886	gtp-binding protein sar1a-like
Contig875	GO:0005783	gtp-binding protein sar1a-like
Contig879	GO:0005975	lysosomal beta glucosidase-like
Contig879	GO:0004553	lysosomal beta glucosidase-like
Contig881	GO:0016023	bifunctional aspartokinase homoserine dehydrogenase chloroplastic-like
Contig881	GO:0006520	bifunctional aspartokinase homoserine dehydrogenase chloroplastic-like
Contig881	GO:0055114	bifunctional aspartokinase homoserine dehydrogenase chloroplastic-like
Contig883	GO:0006073	probable xyloglucan endotransglucosylase hydrolase protein 31-like
Contig883	GO:0004553	probable xyloglucan endotransglucosylase hydrolase protein 31-like
Contig883	GO:0048046	probable xyloglucan endotransglucosylase hydrolase protein 31-like
Contig883	GO:0005618	probable xyloglucan endotransglucosylase hydrolase protein 31-like
Contig883	GO:0016762	probable xyloglucan endotransglucosylase hydrolase protein 31-like
Contig885	GO:0000038	proline-rich protein
Contig885	GO:0008289	proline-rich protein
Contig885	GO:0006869	proline-rich protein
Contig885	GO:0042335	proline-rich protein
Contig885	GO:0005576	proline-rich protein
Contig885	GO:0009535	proline-rich protein
Contig887	GO:0003746	ef1a-like protein
Contig887	GO:0005525	ef1a-like protein
Contig887	GO:0006414	ef1a-like protein
Contig891	GO:0046872	af243519_1catalase 4
Contig891	GO:0042744	af243519_1catalase 4
Contig891	GO:0005777	af243519_1catalase 4
Contig891	GO:0020037	af243519_1catalase 4
Contig891	GO:0004096	af243519_1catalase 4
Contig891	GO:0055114	af243519_1catalase 4
Contig892	GO:0044464	spl1-related3 family protein
Contig897	GO:0009813	flavanone 3-hvdroxylase
Contig897	GO:0045486	flavanone 3-hvdroxylase
Contig897	GO:0046872	flavanone 3-hvdroxylase
Contig897	GO:0031418	flavanone 3-hvdroxylase
Contig897	GO:0016702	flavanone 3-hvdroxylase
Contig897	GO:0055114	flavanone 3-hvdroxylase
Contig906	GO:0046429	#NAME?
Contig906	GO:0005506	#NAME?
Contig906	GO:0016114	#NAME?
Contig906	GO:0009401	#NAME?
Contig906	GO:0005351	#NAME?
Contig906	GO:0009536	#NAME?
Contig906	GO:0055114	#NAME?
Contig907	GO:0016491	nadp-dependent alkenal double bond reductase p2
Contig907	GO:0000166	nadp-dependent alkenal double bond reductase p2
Contig907	GO:0055114	nadp-dependent alkenal double bond reductase p2
Contig907	GO:0008270	nadp-dependent alkenal double bond reductase p2
Contig908	GO:0003677	myb transcription factor
Contig908	GO:0003682	myb transcription factor
Contig909	GO:0035999	probable methylenetetrahydrofolate reductase
Contig909	GO:0004489	probable methylenetetrahydrofolate reductase
Contig909	GO:0055114	probable methylenetetrahydrofolate reductase
Contig909	GO:0006555	probable methylenetetrahydrofolate reductase
Contig910	GO:0030170	aspartate chloroplastic
Contig910	GO:0006520	aspartate chloroplastic
Contig910	GO:0009058	aspartate chloroplastic
Contig910	GO:0004069	aspartate chloroplastic
Contig910	GO:0080130	aspartate chloroplastic
Contig914	GO:0009423	chorismate synthase chloroplastic
Contig914	GO:0009073	chorismate synthase chloroplastic
Contig914	GO:0004107	chorismate synthase chloroplastic
Contig918	GO:0005975	beta- -glucanase
Contig918	GO:0004553	beta- -glucanase
Contig925	GO:0005744	mitochondrial import inner membrane translocase subunit tim50-like
Contig925	GO:0015031	mitochondrial import inner membrane translocase subunit tim50-like
Contig930	GO:0008171	caffeoyl o-methyltransferase
Contig930	GO:0032259	caffeoyl o-methyltransferase
Contig933	GO:0046872	metallothionein 1
Contig935	GO:0015031	vacuolar protein sorting-associated protein 24 like 1
Contig936	GO:0006810	aquaporin pip2 2
Contig936	GO:0016021	aquaporin pip2 2
Contig936	GO:0005215	aquaporin pip2 2
Contig939	GO:0018131	thiamine thiazole chloroplastic
Contig939	GO:0008270	thiamine thiazole chloroplastic
Contig939	GO:0005739	thiamine thiazole chloroplastic
Contig939	GO:0009409	thiamine thiazole chloroplastic
Contig939	GO:0009941	thiamine thiazole chloroplastic
Contig939	GO:0009579	thiamine thiazole chloroplastic
Contig939	GO:0009228	thiamine thiazole chloroplastic
Contig939	GO:0009570	thiamine thiazole chloroplastic
Contig939	GO:0042803	thiamine thiazole chloroplastic
Contig939	GO:0010319	thiamine thiazole chloroplastic
Contig939	GO:0006974	thiamine thiazole chloroplastic
Contig943	GO:0008152	bis(5 -adenosyl)-triphosphatase
Contig943	GO:0043530	bis(5 -adenosyl)-triphosphatase
Contig943	GO:0047627	bis(5 -adenosyl)-triphosphatase
Contig953	GO:0016021	uncharacterized protein loc100501115 precursor
Contig953	GO:0005794	uncharacterized protein loc100501115 precursor
Contig961	GO:0006468	lrr receptor-like serine threonine-protein partial
Contig961	GO:0005524	lrr receptor-like serine threonine-protein partial
Contig961	GO:0032440	lrr receptor-like serine threonine-protein partial
Contig961	GO:0016021	lrr receptor-like serine threonine-protein partial
Contig961	GO:0004674	lrr receptor-like serine threonine-protein partial
Contig961	GO:0055114	lrr receptor-like serine threonine-protein partial
Contig972	GO:0005730	60s ribosomal protein l23
Contig972	GO:0003735	60s ribosomal protein l23
Contig972	GO:0022625	60s ribosomal protein l23
Contig972	GO:0006412	60s ribosomal protein l23
Contig972	GO:0005739	60s ribosomal protein l23
Contig973	GO:0004739	thiamin diphosphate-binding fold (thdp-binding) superfamily protein isoform 2
Contig973	GO:0043231	thiamin diphosphate-binding fold (thdp-binding) superfamily protein isoform 2
Contig973	GO:0006096	thiamin diphosphate-binding fold (thdp-binding) superfamily protein isoform 2
Contig973	GO:0055114	thiamin diphosphate-binding fold (thdp-binding) superfamily protein isoform 2
Contig976	GO:0005773	cytosol partial
Contig976	GO:0030145	cytosol partial
Contig976	GO:0008235	cytosol partial
Contig976	GO:0046686	cytosol partial
Contig976	GO:0016023	cytosol partial
Contig976	GO:0004177	cytosol partial
Contig976	GO:0009507	cytosol partial
Contig976	GO:0006508	cytosol partial
Contig977	GO:0003676	protein argonaute 4
Contig978	GO:0047763	5-hydroxyconiferaldehyde o-methyltransferase
Contig978	GO:0009809	5-hydroxyconiferaldehyde o-methyltransferase
Contig978	GO:0046983	5-hydroxyconiferaldehyde o-methyltransferase
Contig978	GO:0032259	5-hydroxyconiferaldehyde o-methyltransferase
Contig980	GO:0016491	cytochrome p450-like protein
Contig980	GO:0005488	cytochrome p450-like protein
Contig981	GO:0004357	gamma-glutamylcysteine synthetase
Contig981	GO:0006750	gamma-glutamylcysteine synthetase
Contig982	GO:0000786	probable histone h2a variant 3
Contig982	GO:0003677	probable histone h2a variant 3
Contig982	GO:0006334	probable histone h2a variant 3
Contig982	GO:0005634	probable histone h2a variant 3
Contig982	GO:0046982	probable histone h2a variant 3
Contig984	GO:0003735	40s ribosomal protein
Contig984	GO:0003723	40s ribosomal protein
Contig984	GO:0015935	40s ribosomal protein
Contig984	GO:0006412	40s ribosomal protein
Contig985	GO:0005509	uncharacterized protein loc100255025
Contig987	GO:0005840	60s ribosomal protein l7a
Contig987	GO:0042254	60s ribosomal protein l7a
Contig988	GO:0016758	7-deoxyloganetin glucosyltransferase-like
Contig988	GO:0008152	7-deoxyloganetin glucosyltransferase-like
Contig990	GO:0016787	metalloendoproteinase 1-like
Contig1000	GO:0016787	metalloendoproteinase 1-like
Contig1001	GO:0006511	skp1-like protein 3
Contig1007	GO:0016757	alpha -glycosyltransferase family
Contig1010	GO:0006810	aquaporin pip1
Contig1010	GO:0016021	aquaporin pip1
Contig1010	GO:0005215	aquaporin pip1
Contig1011	GO:0015078	atp synthase d mitochondrial
Contig1011	GO:0000276	atp synthase d mitochondrial
Contig1011	GO:0015986	atp synthase d mitochondrial
Contig1012	GO:0016881	nedd8-conjugating enzyme ubc12-like
Contig1014	GO:0030001	copper transport protein atox1
Contig1014	GO:0046872	copper transport protein atox1
Contig1018	GO:0016787	trna(adenine ) chloroplastic
Contig1018	GO:0008270	trna(adenine ) chloroplastic
Contig1018	GO:0008152	trna(adenine ) chloroplastic
Contig1020	GO:0043565	multiprotein-bridging factor 1b-like
Contig1021	GO:0004764	3-dehydroquinate dehydratase shikimate dehydrogenase 1
Contig1021	GO:0003855	3-dehydroquinate dehydratase shikimate dehydrogenase 1
Contig1021	GO:0000166	3-dehydroquinate dehydratase shikimate dehydrogenase 1
Contig1021	GO:0055114	3-dehydroquinate dehydratase shikimate dehydrogenase 1
Contig1023	GO:0005737	4-coumarate-- ligase family protein
Contig1023	GO:0046949	4-coumarate-- ligase family protein
Contig1023	GO:0004467	4-coumarate-- ligase family protein
Contig1023	GO:0001676	4-coumarate-- ligase family protein
Contig1023	GO:0031956	4-coumarate-- ligase family protein
Contig1023	GO:0080110	4-coumarate-- ligase family protein
Contig1027	GO:0048827	hd-zip subfamily i trancription factor
Contig1027	GO:0006355	hd-zip subfamily i trancription factor
Contig1027	GO:1901700	hd-zip subfamily i trancription factor
Contig1027	GO:0003700	hd-zip subfamily i trancription factor
Contig1027	GO:0009653	hd-zip subfamily i trancription factor
Contig1027	GO:0000976	hd-zip subfamily i trancription factor
Contig1027	GO:0005634	hd-zip subfamily i trancription factor
Contig1027	GO:0010033	hd-zip subfamily i trancription factor
Contig1030	GO:0006486	dolichyl-diphosphooligosaccharide--protein glycosyltransferase subunit 1a
Contig1030	GO:0016021	dolichyl-diphosphooligosaccharide--protein glycosyltransferase subunit 1a
Contig1030	GO:0004579	dolichyl-diphosphooligosaccharide--protein glycosyltransferase subunit 1a
Contig1030	GO:0005783	dolichyl-diphosphooligosaccharide--protein glycosyltransferase subunit 1a
Contig1032	GO:0030001	fk506-binding protein 4
Contig1032	GO:0046872	fk506-binding protein 4
Contig1036	GO:0006855	mate efflux family protein chloroplastic-like
Contig1036	GO:0016020	mate efflux family protein chloroplastic-like
Contig1036	GO:0015297	mate efflux family protein chloroplastic-like
Contig1036	GO:0015238	mate efflux family protein chloroplastic-like
Contig1037	GO:0015991	v-type proton atpase subunit f
Contig1037	GO:0046961	v-type proton atpase subunit f
Contig1037	GO:0033180	v-type proton atpase subunit f
Contig1038	GO:0019509	methylthioribose-1-phosphate isomerase
Contig1038	GO:0019284	methylthioribose-1-phosphate isomerase
Contig1038	GO:0005737	methylthioribose-1-phosphate isomerase
Contig1038	GO:0046523	methylthioribose-1-phosphate isomerase
Contig1038	GO:0005634	methylthioribose-1-phosphate isomerase
Contig1040	GO:0004252	subtilisin-like protease family protein
Contig1040	GO:0006508	subtilisin-like protease family protein
Contig1042	GO:0005856	actin-related protein 2 3 complex subunit 2b isoform x1
Contig1042	GO:0030833	actin-related protein 2 3 complex subunit 2b isoform x1
Contig1044	GO:0006457	peptidyl-prolyl cis-trans isomerase fkbp62-like
Contig1056	GO:0020037	cytochrome p450 78a4-like
Contig1056	GO:0016705	cytochrome p450 78a4-like
Contig1056	GO:0004497	cytochrome p450 78a4-like
Contig1056	GO:0005506	cytochrome p450 78a4-like
Contig1056	GO:0009055	cytochrome p450 78a4-like
Contig1056	GO:0055114	cytochrome p450 78a4-like
Contig1058	GO:0003677	myb-related protein myb4-like
Contig1058	GO:0003682	myb-related protein myb4-like
Contig1059	GO:0008236	hypothetical protein CISIN_1g004067mg [Citrus sinensis]
Contig1059	GO:0016020	hypothetical protein CISIN_1g004067mg [Citrus sinensis]
Contig1059	GO:0006508	hypothetical protein CISIN_1g004067mg [Citrus sinensis]
Contig1065	GO:0006468	srsf protein kinase 1
Contig1065	GO:0005524	srsf protein kinase 1
Contig1065	GO:0004674	srsf protein kinase 1
Contig1067	GO:0006468	malectin receptor-like protein kinase family protein
Contig1067	GO:0005524	malectin receptor-like protein kinase family protein
Contig1067	GO:0004674	malectin receptor-like protein kinase family protein
Contig1068	GO:0008270	zinc finger protein 622-like
Contig1068	GO:0005622	zinc finger protein 622-like
Contig1073	GO:0042545	probable pectinesterase pectinesterase inhibitor 17-like
Contig1073	GO:0005618	probable pectinesterase pectinesterase inhibitor 17-like
Contig1073	GO:0030599	probable pectinesterase pectinesterase inhibitor 17-like
Contig1073	GO:0045330	probable pectinesterase pectinesterase inhibitor 17-like
Contig1073	GO:0004857	probable pectinesterase pectinesterase inhibitor 17-like
Contig1073	GO:0043086	probable pectinesterase pectinesterase inhibitor 17-like
Contig1073	GO:0045490	probable pectinesterase pectinesterase inhibitor 17-like
Contig1076	GO:0003700	homeobox protein knotted-1-like 7
Contig1076	GO:0043565	homeobox protein knotted-1-like 7
Contig1076	GO:0005634	homeobox protein knotted-1-like 7
Contig1076	GO:0006355	homeobox protein knotted-1-like 7
Contig1077	GO:0006557	s-adenosylmethionine decarboxylase proenzyme
Contig1077	GO:0006597	s-adenosylmethionine decarboxylase proenzyme
Contig1077	GO:0004014	s-adenosylmethionine decarboxylase proenzyme
Contig1077	GO:0008295	s-adenosylmethionine decarboxylase proenzyme
Contig1078	GO:0009555	spermidine hydroxycinnamoyl transferase
Contig1078	GO:0016410	spermidine hydroxycinnamoyl transferase
Contig1078	GO:0009987	spermidine hydroxycinnamoyl transferase
Contig1079	GO:0000786	probable histone -like
Contig1079	GO:0003677	probable histone -like
Contig1079	GO:0006334	probable histone -like
Contig1079	GO:0005634	probable histone -like
Contig1079	GO:0046982	probable histone -like
Contig1080	GO:0008553	plasma membrane atpase 4
Contig1081	GO:0006810	aquaporin tip1-1-like
Contig1081	GO:0016021	aquaporin tip1-1-like
Contig1081	GO:0005215	aquaporin tip1-1-like
Contig1082	GO:0003857	enoyl- hydratase isomerase family
Contig1082	GO:0005777	enoyl- hydratase isomerase family
Contig1082	GO:0005618	enoyl- hydratase isomerase family
Contig1082	GO:0009908	enoyl- hydratase isomerase family
Contig1082	GO:0006631	enoyl- hydratase isomerase family
Contig1082	GO:0050662	enoyl- hydratase isomerase family
Contig1082	GO:0009507	enoyl- hydratase isomerase family
Contig1082	GO:0009845	enoyl- hydratase isomerase family
Contig1082	GO:0055114	enoyl- hydratase isomerase family
Contig1082	GO:0000166	enoyl- hydratase isomerase family
Contig1082	GO:0004300	enoyl- hydratase isomerase family
Contig1085	GO:0016772	cbl-interacting protein kinase 08
Contig1086	GO:0004124	cysteine synthase
Contig1086	GO:0006535	cysteine synthase
Contig1086	GO:0016740	cysteine synthase
Contig1089	GO:0016491	lactuca sativa short-chain dehydrogenase reductase 2
Contig1089	GO:0055114	lactuca sativa short-chain dehydrogenase reductase 2
Contig1089	GO:0000166	lactuca sativa short-chain dehydrogenase reductase 2
Contig1093	GO:0006470	probable protein phosphatase 2c 57
Contig1093	GO:0046872	probable protein phosphatase 2c 57
Contig1093	GO:0004722	probable protein phosphatase 2c 57
Contig1102	GO:0008270	ring-h2 finger protein atl68
Contig1102	GO:0008168	ring-h2 finger protein atl68
Contig1102	GO:0032259	ring-h2 finger protein atl68
Contig1104	GO:0006886	mitochondrial import receptor subunit tom9-2-like
Contig1104	GO:0005741	mitochondrial import receptor subunit tom9-2-like
Contig1108	GO:0005488	enth vhs gat family
Contig1109	GO:0000166	isoflavone reductase-like protein
Contig1113	GO:0004842	e3 ubiquitin-protein ligase upl3-like
Contig1113	GO:0005622	e3 ubiquitin-protein ligase upl3-like
Contig1113	GO:0016567	e3 ubiquitin-protein ligase upl3-like
Contig1118	GO:0044237	cinnamyl alcohol dehydrogenase
Contig1118	GO:0000166	cinnamyl alcohol dehydrogenase
Contig1118	GO:0050662	cinnamyl alcohol dehydrogenase
Contig1118	GO:0003824	cinnamyl alcohol dehydrogenase
Contig1121	GO:0008270	af116850_1lim domain protein plim-2
Contig1124	GO:0003676	rna-binding protein
Contig1124	GO:0000166	rna-binding protein
Contig1131	GO:0006944	vacuolar protein sorting-associated protein 2-1
Contig1131	GO:0009644	vacuolar protein sorting-associated protein 2-1
Contig1131	GO:0048193	vacuolar protein sorting-associated protein 2-1
Contig1131	GO:0005771	vacuolar protein sorting-associated protein 2-1
Contig1131	GO:0010200	vacuolar protein sorting-associated protein 2-1
Contig1131	GO:0005515	vacuolar protein sorting-associated protein 2-1
Contig1131	GO:0000815	vacuolar protein sorting-associated protein 2-1
Contig1131	GO:0042542	vacuolar protein sorting-associated protein 2-1
Contig1131	GO:0015031	vacuolar protein sorting-associated protein 2-1
Contig1132	GO:0005794	beta- -galactosyltransferase 19 -like protein
Contig1132	GO:0030246	beta- -galactosyltransferase 19 -like protein
Contig1132	GO:0008378	beta- -galactosyltransferase 19 -like protein
Contig1132	GO:0006486	beta- -galactosyltransferase 19 -like protein
Contig1132	GO:0016021	beta- -galactosyltransferase 19 -like protein
Contig1136	GO:0008270	pollen-specific protein sf3-like
Contig1138	GO:0009607	pathogenesis-related protein
Contig1138	GO:0006952	pathogenesis-related protein
Contig1139	GO:0047066	probable phospholipid hydroperoxide glutathione peroxidase-like
Contig1139	GO:0004602	probable phospholipid hydroperoxide glutathione peroxidase-like
Contig1139	GO:0005737	probable phospholipid hydroperoxide glutathione peroxidase-like
Contig1139	GO:0055114	probable phospholipid hydroperoxide glutathione peroxidase-like
Contig1139	GO:0006979	probable phospholipid hydroperoxide glutathione peroxidase-like
Contig1141	GO:0004842	ubiquitin-conjugating enzyme e2 27
Contig1141	GO:0016567	ubiquitin-conjugating enzyme e2 27
Contig1143	GO:0006629	fad2-11 protein
Contig1143	GO:0055114	fad2-11 protein
Contig1143	GO:0016717	fad2-11 protein
Contig1145	GO:0070981	asparagine synthetase
Contig1145	GO:0004066	asparagine synthetase
Contig1145	GO:0005524	asparagine synthetase
Contig1146	GO:0016020	amino acid permease 6-like
Contig1147	GO:0006355	della 1
Contig1155	GO:0005840	60s ribosomal protein l18a-2
Contig1155	GO:0003735	60s ribosomal protein l18a-2
Contig1155	GO:0006412	60s ribosomal protein l18a-2
Contig1159	GO:0005634	div2b protein
Contig1159	GO:0003677	div2b protein
Contig1159	GO:0003682	div2b protein
Contig1162	GO:0005829	3-hydroxybutyryl- dehydratase-like mitochondrial
Contig1162	GO:0048767	3-hydroxybutyryl- dehydratase-like mitochondrial
Contig1162	GO:0005777	3-hydroxybutyryl- dehydratase-like mitochondrial
Contig1162	GO:0009062	3-hydroxybutyryl- dehydratase-like mitochondrial
Contig1162	GO:0004165	3-hydroxybutyryl- dehydratase-like mitochondrial
Contig1162	GO:0080026	3-hydroxybutyryl- dehydratase-like mitochondrial
Contig1162	GO:0080024	3-hydroxybutyryl- dehydratase-like mitochondrial
Contig1162	GO:0080167	3-hydroxybutyryl- dehydratase-like mitochondrial
Contig1162	GO:0005634	3-hydroxybutyryl- dehydratase-like mitochondrial
Contig1167	GO:0045454	monothiol glutaredoxin-s17
Contig1167	GO:0009055	monothiol glutaredoxin-s17
Contig1167	GO:0015035	monothiol glutaredoxin-s17
Contig1168	GO:0005524	probable serine threonine-protein kinase at1g01540
Contig1168	GO:0000186	probable serine threonine-protein kinase at1g01540
Contig1168	GO:0004709	probable serine threonine-protein kinase at1g01540
Contig1170	GO:0020037	cytochrome p450 77a2
Contig1170	GO:0016705	cytochrome p450 77a2
Contig1170	GO:0004497	cytochrome p450 77a2
Contig1170	GO:0005506	cytochrome p450 77a2
Contig1170	GO:0009055	cytochrome p450 77a2
Contig1170	GO:0055114	cytochrome p450 77a2
Contig1171	GO:0006468	leucine-rich repeat protein kinase family protein isoform 2
Contig1171	GO:0005524	leucine-rich repeat protein kinase family protein isoform 2
Contig1171	GO:0004674	leucine-rich repeat protein kinase family protein isoform 2
Contig1177	GO:0009813	enhancer of flavonoid production
Contig1177	GO:0045430	enhancer of flavonoid production
Contig1178	GO:0010363	bifunctional inhibitor lipid-transfer protein seed storage 2s albumin superfamily protein
Contig1178	GO:0008289	bifunctional inhibitor lipid-transfer protein seed storage 2s albumin superfamily protein
Contig1178	GO:0009963	bifunctional inhibitor lipid-transfer protein seed storage 2s albumin superfamily protein
Contig1178	GO:0006869	bifunctional inhibitor lipid-transfer protein seed storage 2s albumin superfamily protein
Contig1178	GO:0006612	bifunctional inhibitor lipid-transfer protein seed storage 2s albumin superfamily protein
Contig1178	GO:0005576	bifunctional inhibitor lipid-transfer protein seed storage 2s albumin superfamily protein
Contig1179	GO:0003824	acyl:coa partial
Contig1179	GO:0008152	acyl:coa partial
Contig1187	GO:0046912	atp-citrate lyase subunit b
Contig1187	GO:0044262	atp-citrate lyase subunit b
Contig1194	GO:0046872	sodcp_solcs ame: full=superoxide dismutase
Contig1194	GO:0006801	sodcp_solcs ame: full=superoxide dismutase
Contig1194	GO:0004784	sodcp_solcs ame: full=superoxide dismutase
Contig1194	GO:0055114	sodcp_solcs ame: full=superoxide dismutase
Contig1194	GO:0009507	sodcp_solcs ame: full=superoxide dismutase
Contig1201	GO:0004725	dual specificity protein phosphatase 12
Contig1201	GO:0008138	dual specificity protein phosphatase 12
Contig1201	GO:0035335	dual specificity protein phosphatase 12
Contig1204	GO:0003866	5-enol-pyruvylshikimate-phosphate synthase
Contig1204	GO:0009423	5-enol-pyruvylshikimate-phosphate synthase
Contig1204	GO:0009073	5-enol-pyruvylshikimate-phosphate synthase
Contig1208	GO:0003824	probable protein phosphatase 2c 27 isoform x1
Contig1213	GO:0046872	4-hydroxyphenylpyruvate dioxygenase
Contig1213	GO:0055114	4-hydroxyphenylpyruvate dioxygenase
Contig1213	GO:0003868	4-hydroxyphenylpyruvate dioxygenase
Contig1213	GO:0009072	4-hydroxyphenylpyruvate dioxygenase
Contig1215	GO:0046872	metallothionein 1
Contig1216	GO:0003993	tartrate-resistant acid phosphatase type 5
Contig1223	GO:0045454	glutathione cytosolic
Contig1223	GO:0050660	glutathione cytosolic
Contig1223	GO:0005737	glutathione cytosolic
Contig1223	GO:0016491	glutathione cytosolic
Contig1223	GO:0055114	glutathione cytosolic
Contig1225	GO:0030001	metal ion-binding protein
Contig1225	GO:0046872	metal ion-binding protein
Contig1227	GO:0006468	serine threonine-protein kinase afc2 isoform x2
Contig1227	GO:0005524	serine threonine-protein kinase afc2 isoform x2
Contig1227	GO:0004674	serine threonine-protein kinase afc2 isoform x2
Contig1228	GO:0008289	lipid transfer protein
Contig1228	GO:0006869	lipid transfer protein
Contig1231	GO:0005488	protein odorant1
Contig1238	GO:0006944	phagocytic receptor 1b
Contig1238	GO:0009505	phagocytic receptor 1b
Contig1238	GO:0005484	phagocytic receptor 1b
Contig1238	GO:0005794	phagocytic receptor 1b
Contig1238	GO:0005886	phagocytic receptor 1b
Contig1238	GO:0016021	phagocytic receptor 1b
Contig1238	GO:0005739	phagocytic receptor 1b
Contig1242	GO:0003677	transcription factor myb44-like
Contig1242	GO:0003682	transcription factor myb44-like
Contig1245	GO:0003878	succinyl- ligase
Contig1245	GO:0006104	succinyl- ligase
Contig1245	GO:0006105	succinyl- ligase
Contig1245	GO:0005524	succinyl- ligase
Contig1245	GO:0006099	succinyl- ligase
Contig1245	GO:0004775	succinyl- ligase
Contig1245	GO:0048037	succinyl- ligase
Contig1245	GO:0005739	succinyl- ligase
Contig1247	GO:0009611	probable ccr4-associated factor 1 homolog 9
Contig1247	GO:0003676	probable ccr4-associated factor 1 homolog 9
Contig1247	GO:0005634	probable ccr4-associated factor 1 homolog 9
Contig1247	GO:0009607	probable ccr4-associated factor 1 homolog 9
Contig1249	GO:0015031	snf7 family protein
Contig1251	GO:0005737	-dihydroxy-3-keto-5-methylthiopentene dioxygenase 1-like
Contig1251	GO:0046872	-dihydroxy-3-keto-5-methylthiopentene dioxygenase 1-like
Contig1251	GO:0019509	-dihydroxy-3-keto-5-methylthiopentene dioxygenase 1-like
Contig1251	GO:0010309	-dihydroxy-3-keto-5-methylthiopentene dioxygenase 1-like
Contig1251	GO:0005634	-dihydroxy-3-keto-5-methylthiopentene dioxygenase 1-like
Contig1251	GO:0055114	-dihydroxy-3-keto-5-methylthiopentene dioxygenase 1-like
Contig1252	GO:0006629	fad2-3 protein
Contig1252	GO:0055114	fad2-3 protein
Contig1252	GO:0016717	fad2-3 protein
Contig1254	GO:0016773	uncharacterized protein loc100262214
Contig1255	GO:0005576	af230332_1expansin 2
Contig1255	GO:0009664	af230332_1expansin 2
Contig1255	GO:0016020	af230332_1expansin 2
Contig1258	GO:0005622	50s ribosomal protein l19- chloroplastic
Contig1261	GO:0005975	endoglucanase 17
Contig1261	GO:0004553	endoglucanase 17
Contig1262	GO:0006629	fad2-11 protein
Contig1262	GO:0055114	fad2-11 protein
Contig1262	GO:0016717	fad2-11 protein
Contig1270	GO:0020037	sterol 14-demethylase
Contig1270	GO:0016705	sterol 14-demethylase
Contig1270	GO:0004497	sterol 14-demethylase
Contig1270	GO:0005506	sterol 14-demethylase
Contig1270	GO:0032259	sterol 14-demethylase
Contig1270	GO:0009055	sterol 14-demethylase
Contig1270	GO:0055114	sterol 14-demethylase
Contig1270	GO:0008168	sterol 14-demethylase
Contig1272	GO:0007031	peroxisomal membrane protein pex14
Contig1272	GO:0044444	peroxisomal membrane protein pex14
Contig1272	GO:0016020	peroxisomal membrane protein pex14
Contig1275	GO:0006633	acyl-acp thioesterase
Contig1275	GO:0016296	acyl-acp thioesterase
Contig1275	GO:0004320	acyl-acp thioesterase
Contig1275	GO:0016295	acyl-acp thioesterase
Contig1278	GO:0042545	probable pectinesterase pectinesterase inhibitor 34
Contig1278	GO:0005618	probable pectinesterase pectinesterase inhibitor 34
Contig1278	GO:0030599	probable pectinesterase pectinesterase inhibitor 34
Contig1278	GO:0045330	probable pectinesterase pectinesterase inhibitor 34
Contig1278	GO:0004857	probable pectinesterase pectinesterase inhibitor 34
Contig1278	GO:0043086	probable pectinesterase pectinesterase inhibitor 34
Contig1278	GO:0045490	probable pectinesterase pectinesterase inhibitor 34
Contig1280	GO:0003746	elongation factor 1-beta-like isoform x1
Contig1280	GO:0005853	elongation factor 1-beta-like isoform x1
Contig1280	GO:0006414	elongation factor 1-beta-like isoform x1
Contig1284	GO:0016787	nudix hydrolase 25-like
Contig1284	GO:0015967	nudix hydrolase 25-like
Contig1293	GO:0046872	cata_helan ame: full=catalase
Contig1293	GO:0042744	cata_helan ame: full=catalase
Contig1293	GO:0005777	cata_helan ame: full=catalase
Contig1293	GO:0020037	cata_helan ame: full=catalase
Contig1293	GO:0004096	cata_helan ame: full=catalase
Contig1293	GO:0055114	cata_helan ame: full=catalase
Contig1295	GO:0030036	prof_helan ame: full=profilin ame: full=pollen allergen hel a 2 ame: allergen=hel a 2
Contig1295	GO:0005856	prof_helan ame: full=profilin ame: full=pollen allergen hel a 2 ame: allergen=hel a 2
Contig1295	GO:0005737	prof_helan ame: full=profilin ame: full=pollen allergen hel a 2 ame: allergen=hel a 2
Contig1295	GO:0003779	prof_helan ame: full=profilin ame: full=pollen allergen hel a 2 ame: allergen=hel a 2
Contig1301	GO:0016020	ala-interacting subunit 3
Contig1305	GO:0016758	7-deoxyloganetin glucosyltransferase-like
Contig1307	GO:0006810	lipid transfer protein
Contig1308	GO:0004553	xyloglucan endotransglucosylase hydrolase protein a
Contig1308	GO:0006073	xyloglucan endotransglucosylase hydrolase protein a
Contig1308	GO:0048046	xyloglucan endotransglucosylase hydrolase protein a
Contig1308	GO:0005618	xyloglucan endotransglucosylase hydrolase protein a
Contig1308	GO:0016762	xyloglucan endotransglucosylase hydrolase protein a
Contig1309	GO:0005737	regulatory particle triple-a atpase 3 isoform 1
Contig1309	GO:0008233	regulatory particle triple-a atpase 3 isoform 1
Contig1309	GO:0030163	regulatory particle triple-a atpase 3 isoform 1
Contig1309	GO:0005524	regulatory particle triple-a atpase 3 isoform 1
Contig1309	GO:0008568	regulatory particle triple-a atpase 3 isoform 1
Contig1309	GO:0000502	regulatory particle triple-a atpase 3 isoform 1
Contig1309	GO:0006508	regulatory particle triple-a atpase 3 isoform 1
Contig1309	GO:0005634	regulatory particle triple-a atpase 3 isoform 1
Contig1311	GO:0003735	40s ribosomal protein s20-2
Contig1311	GO:0003723	40s ribosomal protein s20-2
Contig1311	GO:0015935	40s ribosomal protein s20-2
Contig1311	GO:0006412	40s ribosomal protein s20-2
Contig1313	GO:0005488	zinc finger ccch domain-containing protein 12-like
Contig1320	GO:0006200	abc transporter g family member 29-like
Contig1320	GO:0005524	abc transporter g family member 29-like
Contig1320	GO:0016887	abc transporter g family member 29-like
Contig1320	GO:0016020	abc transporter g family member 29-like
Contig1326	GO:0045454	PREDICTED: glutaredoxin-C1-like [Cicer arietinum]
Contig1326	GO:0009055	PREDICTED: glutaredoxin-C1-like [Cicer arietinum]
Contig1326	GO:0015035	PREDICTED: glutaredoxin-C1-like [Cicer arietinum]
Contig1327	GO:0008152	long chain acyl- synthetase 4-like
Contig1327	GO:0005886	long chain acyl- synthetase 4-like
Contig1327	GO:0003824	long chain acyl- synthetase 4-like
Contig1331	GO:0003677	nac domain-containing protein 78-like
Contig1331	GO:0006355	nac domain-containing protein 78-like
Contig1333	GO:0015991	v-type proton atpase 16 kda proteolipid subunit
Contig1333	GO:0033179	v-type proton atpase 16 kda proteolipid subunit
Contig1333	GO:0005774	v-type proton atpase 16 kda proteolipid subunit
Contig1333	GO:0015078	v-type proton atpase 16 kda proteolipid subunit
Contig1333	GO:0016021	v-type proton atpase 16 kda proteolipid subunit
Contig1346	GO:0005737	dihydrolipoyl dehydrogenase mitochondrial
Contig1346	GO:0050660	dihydrolipoyl dehydrogenase mitochondrial
Contig1346	GO:0045454	dihydrolipoyl dehydrogenase mitochondrial
Contig1346	GO:0004148	dihydrolipoyl dehydrogenase mitochondrial
Contig1346	GO:0055114	dihydrolipoyl dehydrogenase mitochondrial
Contig1347	GO:0016301	atp-dependent 6-phosphofructokinase 6 {eco:0000255
Contig1347	GO:0044237	atp-dependent 6-phosphofructokinase 6 {eco:0000255
Contig1348	GO:0030036	profilin-like protein
Contig1348	GO:0005856	profilin-like protein
Contig1348	GO:0005737	profilin-like protein
Contig1348	GO:0003779	profilin-like protein
Contig1351	GO:0009535	kda proline-rich
Contig1351	GO:0048046	kda proline-rich
Contig1353	GO:0009753	mannose-1-phosphate guanylyltransferase 1
Contig1353	GO:0004475	mannose-1-phosphate guanylyltransferase 1
Contig1353	GO:0010193	mannose-1-phosphate guanylyltransferase 1
Contig1353	GO:0009651	mannose-1-phosphate guanylyltransferase 1
Contig1353	GO:0030244	mannose-1-phosphate guanylyltransferase 1
Contig1353	GO:0042742	mannose-1-phosphate guanylyltransferase 1
Contig1353	GO:0009408	mannose-1-phosphate guanylyltransferase 1
Contig1353	GO:0019853	mannose-1-phosphate guanylyltransferase 1
Contig1353	GO:0060359	mannose-1-phosphate guanylyltransferase 1
Contig1354	GO:0052689	cxe carboxylesterase
Contig1358	GO:0006457	cyclophilin 2
Contig1358	GO:0000413	cyclophilin 2
Contig1358	GO:0003755	cyclophilin 2
Contig1361	GO:0005681	small nuclear ribonucleoprotein homolog
Contig1361	GO:0005732	small nuclear ribonucleoprotein homolog
Contig1361	GO:0016925	small nuclear ribonucleoprotein homolog
Contig1361	GO:0000398	small nuclear ribonucleoprotein homolog
Contig1361	GO:0005829	small nuclear ribonucleoprotein homolog
Contig1362	GO:0008610	3-ketoacyl- synthase 17-like
Contig1362	GO:0016746	3-ketoacyl- synthase 17-like
Contig1363	GO:0016021	uncharacterized protein loc100811827
Contig1370	GO:0003852	isopropylmalate synthase
Contig1370	GO:0009098	isopropylmalate synthase
Contig1375	GO:0003735	40s ribosomal protein sa-like
Contig1375	GO:0015935	40s ribosomal protein sa-like
Contig1375	GO:0006412	40s ribosomal protein sa-like
Contig1382	GO:0030529	60s ribosomal protein l13a-like
Contig1383	GO:0006950	kda class i heat shock
Contig1393	GO:0005829	u5 small nuclear ribonucleoprotein helicase
Contig1393	GO:0007126	u5 small nuclear ribonucleoprotein helicase
Contig1393	GO:0003676	u5 small nuclear ribonucleoprotein helicase
Contig1393	GO:0006259	u5 small nuclear ribonucleoprotein helicase
Contig1393	GO:0033044	u5 small nuclear ribonucleoprotein helicase
Contig1393	GO:0005730	u5 small nuclear ribonucleoprotein helicase
Contig1393	GO:0008026	u5 small nuclear ribonucleoprotein helicase
Contig1393	GO:0009165	u5 small nuclear ribonucleoprotein helicase
Contig1393	GO:0005524	u5 small nuclear ribonucleoprotein helicase
Contig1393	GO:0016020	u5 small nuclear ribonucleoprotein helicase
Contig1393	GO:0009793	u5 small nuclear ribonucleoprotein helicase
Contig1397	GO:0009568	pre-mrna splicing
Contig1397	GO:0009409	pre-mrna splicing
Contig1397	GO:0000398	pre-mrna splicing
Contig1397	GO:0019252	pre-mrna splicing
Contig1397	GO:0005634	pre-mrna splicing
Contig1400	GO:0005886	heat shock 70 kda protein 17
Contig1400	GO:0005524	heat shock 70 kda protein 17
Contig1400	GO:0009507	heat shock 70 kda protein 17
Contig1401	GO:0016787	probable isoaspartyl peptidase l-asparaginase 2-like
Contig1402	GO:0000786	histone h2a
Contig1402	GO:0003677	histone h2a
Contig1402	GO:0006334	histone h2a
Contig1402	GO:0005634	histone h2a
Contig1402	GO:0046982	histone h2a
Contig1408	GO:0016491	polyphenol chloroplastic-like
Contig1412	GO:0016301	probable phytol kinase chloroplastic
Contig1412	GO:0016310	probable phytol kinase chloroplastic
Contig1412	GO:0016020	probable phytol kinase chloroplastic
Contig1414	GO:0008171	caffeoyl o-methyltransferase
Contig1414	GO:0032259	caffeoyl o-methyltransferase
Contig1418	GO:0008270	protein far1-related sequence 3 isoform x2
Contig1424	GO:0004190	protein aspartic protease in guard cell 1
Contig1424	GO:0006508	protein aspartic protease in guard cell 1
Contig1425	GO:0046872	cytochrome p450
Contig1425	GO:0016491	cytochrome p450
Contig1426	GO:0016020	chlorophyll a b binding protein
Contig1426	GO:0046872	chlorophyll a b binding protein
Contig1426	GO:0009765	chlorophyll a b binding protein
Contig1426	GO:0009507	chlorophyll a b binding protein
Contig1429	GO:0020037	cytochrome p450 77a3-like
Contig1429	GO:0016705	cytochrome p450 77a3-like
Contig1429	GO:0004497	cytochrome p450 77a3-like
Contig1429	GO:0005506	cytochrome p450 77a3-like
Contig1429	GO:0009055	cytochrome p450 77a3-like
Contig1429	GO:0055114	cytochrome p450 77a3-like
Contig1434	GO:0020037	trans-cinnamate 4-monooxygenase
Contig1434	GO:0016710	trans-cinnamate 4-monooxygenase
Contig1434	GO:0005506	trans-cinnamate 4-monooxygenase
Contig1434	GO:0009055	trans-cinnamate 4-monooxygenase
Contig1434	GO:0055114	trans-cinnamate 4-monooxygenase
Contig1447	GO:0003735	60s ribosomal protein l8-2-like
Contig1447	GO:0003723	60s ribosomal protein l8-2-like
Contig1447	GO:0015934	60s ribosomal protein l8-2-like
Contig1447	GO:0006412	60s ribosomal protein l8-2-like
Contig1448	GO:0050306	sucrose:sucrose 1-fructosyl transferase
Contig1448	GO:0005975	sucrose:sucrose 1-fructosyl transferase
Contig1448	GO:0004553	sucrose:sucrose 1-fructosyl transferase
Contig1450	GO:0052654	branched-chain-amino-acid aminotransferase chloroplastic isoform x1
Contig1450	GO:0009081	branched-chain-amino-acid aminotransferase chloroplastic isoform x1
Contig1450	GO:0052655	branched-chain-amino-acid aminotransferase chloroplastic isoform x1
Contig1450	GO:0052656	branched-chain-amino-acid aminotransferase chloroplastic isoform x1
Contig1450	GO:0005739	branched-chain-amino-acid aminotransferase chloroplastic isoform x1
Contig1452	GO:0008152	epoxide hydrolase
Contig1452	GO:0016787	epoxide hydrolase
Contig1455	GO:0003676	zinc finger ccch domain-containing protein 22
Contig1455	GO:0043167	zinc finger ccch domain-containing protein 22
Contig1455	GO:0006139	zinc finger ccch domain-containing protein 22
Contig1455	GO:0000166	zinc finger ccch domain-containing protein 22
Contig1455	GO:0003824	zinc finger ccch domain-containing protein 22
Contig1456	GO:0019904	14-3-3-like protein
Contig1457	GO:0005840	60s ribosomal protein l23a
Contig1457	GO:0003735	60s ribosomal protein l23a
Contig1457	GO:0006412	60s ribosomal protein l23a
Contig1457	GO:0000166	60s ribosomal protein l23a
Contig1458	GO:0005525	adp-ribosylation factor 2
Contig1458	GO:0005622	adp-ribosylation factor 2
Contig1458	GO:0007264	adp-ribosylation factor 2
Contig1460	GO:0005488	zinc finger ccch domain-containing protein 13 isoform x1
Contig1461	GO:0016049	prohibitin- mitochondrial
Contig1461	GO:0005739	prohibitin- mitochondrial
Contig1461	GO:0005730	prohibitin- mitochondrial
Contig1461	GO:0009651	prohibitin- mitochondrial
Contig1461	GO:0051301	prohibitin- mitochondrial
Contig1461	GO:0009505	prohibitin- mitochondrial
Contig1461	GO:0009733	prohibitin- mitochondrial
Contig1461	GO:0007005	prohibitin- mitochondrial
Contig1461	GO:0048527	prohibitin- mitochondrial
Contig1461	GO:0071731	prohibitin- mitochondrial
Contig1461	GO:0009507	prohibitin- mitochondrial
Contig1461	GO:0005773	prohibitin- mitochondrial
Contig1461	GO:0005886	prohibitin- mitochondrial
Contig1461	GO:0045271	prohibitin- mitochondrial
Contig1463	GO:0035251	udp-glycosyltransferase 85a2-like
Contig1464	GO:0004017	adenylate kinase
Contig1464	GO:0005524	adenylate kinase
Contig1464	GO:0046899	adenylate kinase
Contig1464	GO:0046939	adenylate kinase
Contig1466	GO:0003735	ribosomal protein l14
Contig1466	GO:0015934	ribosomal protein l14
Contig1466	GO:0009507	ribosomal protein l14
Contig1466	GO:0006412	ribosomal protein l14
Contig1466	GO:0019843	ribosomal protein l14
Contig1469	GO:0006629	delta-12 oleate desaturase
Contig1469	GO:0055114	delta-12 oleate desaturase
Contig1469	GO:0016717	delta-12 oleate desaturase
Contig1469	GO:0050184	delta-12 oleate desaturase
Contig1474	GO:0050794	auxin-responsive protein
Contig1474	GO:0006351	auxin-responsive protein
Contig1478	GO:0016787	acyl-protein thioesterase 2-like
Contig1481	GO:0016866	dammarenediol ii synthase-like
Contig1481	GO:0008152	dammarenediol ii synthase-like
Contig1483	GO:0003676	rna binding protein
Contig1483	GO:0000166	rna binding protein
Contig1484	GO:0018580	nitronate monooxygenase
Contig1484	GO:0055114	nitronate monooxygenase
Contig1485	GO:0003723	splicing factor u2af small subunit b-like
Contig1485	GO:0005634	splicing factor u2af small subunit b-like
Contig1485	GO:0000166	splicing factor u2af small subunit b-like
Contig1485	GO:0008270	splicing factor u2af small subunit b-like
Contig1488	GO:0030529	60s acidic ribosomal protein p0-like
Contig1489	GO:0030042	actin-depolymerizing factor 10 isoform x1
Contig1489	GO:0003779	actin-depolymerizing factor 10 isoform x1
Contig1489	GO:0015629	actin-depolymerizing factor 10 isoform x1
Contig1494	GO:0006810	aquaporin pip1
Contig1494	GO:0016021	aquaporin pip1
Contig1494	GO:0005215	aquaporin pip1
Contig1495	GO:0016491	cytochrome p450-like protein
Contig1495	GO:0005488	cytochrome p450-like protein
Contig1496	GO:0000155	ethylene responsive sensor
Contig1496	GO:0023014	ethylene responsive sensor
Contig1496	GO:0000160	ethylene responsive sensor
Contig1496	GO:0005524	ethylene responsive sensor
Contig1496	GO:0016020	ethylene responsive sensor
Contig1499	GO:0016491	uncharacterized oxidoreductase at4g09670-like
Contig1499	GO:0055114	uncharacterized oxidoreductase at4g09670-like
Contig1499	GO:0000166	uncharacterized oxidoreductase at4g09670-like
Contig1500	GO:0005507	glutamine synthetase
Contig1500	GO:0005618	glutamine synthetase
Contig1500	GO:0009749	glutamine synthetase
Contig1500	GO:0009744	glutamine synthetase
Contig1500	GO:0009750	glutamine synthetase
Contig1500	GO:0009506	glutamine synthetase
Contig1500	GO:0006542	glutamine synthetase
Contig1500	GO:0005524	glutamine synthetase
Contig1500	GO:0042128	glutamine synthetase
Contig1500	GO:0005515	glutamine synthetase
Contig1500	GO:0004356	glutamine synthetase
Contig1500	GO:0010150	glutamine synthetase
Contig1500	GO:0022626	glutamine synthetase
Contig1500	GO:0005886	glutamine synthetase
Contig1505	GO:0006073	xyloglucan endotransglucosylase hydrolase protein 9
Contig1505	GO:0004553	xyloglucan endotransglucosylase hydrolase protein 9
Contig1505	GO:0048046	xyloglucan endotransglucosylase hydrolase protein 9
Contig1505	GO:0005618	xyloglucan endotransglucosylase hydrolase protein 9
Contig1505	GO:0016762	xyloglucan endotransglucosylase hydrolase protein 9
Contig1506	GO:0016021	protein rer1a-like
Contig1507	GO:0046907	ran-binding protein 1-b-like protein
Contig1508	GO:0004842	ubiquitin-conjugating enzyme e2 36
Contig1508	GO:0016567	ubiquitin-conjugating enzyme e2 36
Contig1509	GO:0019904	14-3-3-like protein d
Contig1514	GO:0005737	26s proteasome subunit 7-like protein
Contig1514	GO:0030163	26s proteasome subunit 7-like protein
Contig1514	GO:0005524	26s proteasome subunit 7-like protein
Contig1514	GO:0000502	26s proteasome subunit 7-like protein
Contig1514	GO:0017111	26s proteasome subunit 7-like protein
Contig1515	GO:0016747	chalcone and stilbene synthase family protein
Contig1515	GO:0009058	chalcone and stilbene synthase family protein
Contig1516	GO:0004427	pyrophosphate-energized vacuolar membrane proton pump-like
Contig1516	GO:0016020	pyrophosphate-energized vacuolar membrane proton pump-like
Contig1516	GO:0009678	pyrophosphate-energized vacuolar membrane proton pump-like
Contig1516	GO:0015992	pyrophosphate-energized vacuolar membrane proton pump-like
Contig1523	GO:0045454	thioredoxin chloroplastic
Contig1523	GO:0009055	thioredoxin chloroplastic
Contig1523	GO:0015035	thioredoxin chloroplastic
Contig1523	GO:0006662	thioredoxin chloroplastic
Contig1528	GO:0008270	uncharacterized protein loc100267264 isoform x2
Contig1528	GO:0003676	uncharacterized protein loc100267264 isoform x2
Contig1528	GO:0000166	uncharacterized protein loc100267264 isoform x2
Contig1531	GO:0016020	magnesium transporter mrs2-4
Contig1531	GO:0015095	magnesium transporter mrs2-4
Contig1531	GO:0055085	magnesium transporter mrs2-4
Contig1531	GO:0015693	magnesium transporter mrs2-4
Contig1535	GO:0020037	peroxidase superfamily protein
Contig1535	GO:0046872	peroxidase superfamily protein
Contig1535	GO:0004601	peroxidase superfamily protein
Contig1535	GO:0055114	peroxidase superfamily protein
Contig1535	GO:0006979	peroxidase superfamily protein
Contig1536	GO:0006457	heat shock protein 90
Contig1536	GO:0006950	heat shock protein 90
Contig1536	GO:0005524	heat shock protein 90
Contig1536	GO:0051082	heat shock protein 90
Contig1539	GO:0005525	adp-ribosylation factor 2
Contig1539	GO:0005622	adp-ribosylation factor 2
Contig1539	GO:0007264	adp-ribosylation factor 2
Contig1540	GO:0006810	plastidic atp adp transporter
Contig1540	GO:0016702	plastidic atp adp transporter
Contig1540	GO:0005471	plastidic atp adp transporter
Contig1540	GO:0005524	plastidic atp adp transporter
Contig1540	GO:0016021	plastidic atp adp transporter
Contig1542	GO:0005840	40s ribosomal protein s8-like
Contig1542	GO:0003735	40s ribosomal protein s8-like
Contig1542	GO:0006412	40s ribosomal protein s8-like
Contig1543	GO:0008299	hmg- synthase 1
Contig1543	GO:0004421	hmg- synthase 1
Contig1548	GO:0005802	prenylated rab acceptor family protein
Contig1548	GO:0005829	prenylated rab acceptor family protein
Contig1548	GO:0005783	prenylated rab acceptor family protein
Contig1548	GO:0005794	prenylated rab acceptor family protein
Contig1548	GO:0005768	prenylated rab acceptor family protein
Contig1548	GO:0016192	prenylated rab acceptor family protein
Contig1548	GO:0009507	prenylated rab acceptor family protein
Contig1550	GO:0005886	uncharacterized protein loc101308873 isoform x2
Contig1551	GO:0050660	reticuline oxidase-like
Contig1551	GO:0009505	reticuline oxidase-like
Contig1551	GO:0005773	reticuline oxidase-like
Contig1551	GO:0006979	reticuline oxidase-like
Contig1551	GO:0008762	reticuline oxidase-like
Contig1551	GO:0005886	reticuline oxidase-like
Contig1551	GO:0048046	reticuline oxidase-like
Contig1551	GO:0005739	reticuline oxidase-like
Contig1551	GO:0055114	reticuline oxidase-like
Contig1557	GO:0016705	omega-6 fatty acid endoplasmic reticulum isozyme 2
Contig1557	GO:0044710	omega-6 fatty acid endoplasmic reticulum isozyme 2
Contig1561	GO:0003677	nac domain partial
Contig1561	GO:0006355	nac domain partial
Contig1562	GO:0016020	putative aminoalcoholphosphotransferase, partial [Taraxacum brevicorniculatum]
Contig1562	GO:0016780	putative aminoalcoholphosphotransferase, partial [Taraxacum brevicorniculatum]
Contig1562	GO:0008654	putative aminoalcoholphosphotransferase, partial [Taraxacum brevicorniculatum]
Contig1572	GO:0004553	probable beta-d-xylosidase 6 isoform x2
Contig1572	GO:0005975	probable beta-d-xylosidase 6 isoform x2
Contig1572	GO:0005773	probable beta-d-xylosidase 6 isoform x2
Contig1572	GO:0005886	probable beta-d-xylosidase 6 isoform x2
Contig1577	GO:0016881	ubiquitin-conjugating enzyme e2 10
Contig1578	GO:0003700	mads-box transcription factor cdm77
Contig1578	GO:0003677	mads-box transcription factor cdm77
Contig1578	GO:0046983	mads-box transcription factor cdm77
Contig1578	GO:0005634	mads-box transcription factor cdm77
Contig1578	GO:0006355	mads-box transcription factor cdm77
Contig1580	GO:0046872	metallothionein 1
Contig1581	GO:0050253	acyl-protein thioesterase 2-like
Contig1581	GO:0080031	acyl-protein thioesterase 2-like
Contig1581	GO:0004091	acyl-protein thioesterase 2-like
Contig1581	GO:0080032	acyl-protein thioesterase 2-like
Contig1581	GO:0080030	acyl-protein thioesterase 2-like
Contig1586	GO:0016798	glucan endo- -beta-glucosidase-like
Contig1586	GO:0008152	glucan endo- -beta-glucosidase-like
Contig1594	GO:0008938	salicylate o-methyltransferase
Contig1594	GO:0032259	salicylate o-methyltransferase
Contig1599	GO:0045454	sulfhydryl oxidase 2-like isoform x1
Contig1599	GO:0016972	sulfhydryl oxidase 2-like isoform x1
Contig1599	GO:0016853	sulfhydryl oxidase 2-like isoform x1
Contig1599	GO:0055114	sulfhydryl oxidase 2-like isoform x1
Contig1600	GO:0004028	aldehyde dehydrogenase 2b4
Contig1600	GO:0004029	aldehyde dehydrogenase 2b4
Contig1600	GO:0046686	aldehyde dehydrogenase 2b4
Contig1600	GO:0005524	aldehyde dehydrogenase 2b4
Contig1600	GO:0009507	aldehyde dehydrogenase 2b4
Contig1600	GO:0005739	aldehyde dehydrogenase 2b4
Contig1600	GO:0055114	aldehyde dehydrogenase 2b4
Contig1603	GO:0043234	kinesin-related protein 11
Contig1603	GO:0044430	kinesin-related protein 11
Contig1603	GO:0000166	kinesin-related protein 11
Contig1603	GO:0015630	kinesin-related protein 11
Contig1606	GO:0004672	proline-rich receptor-like protein kinase perk4 isoform x1
Contig1611	GO:0080019	alcohol-forming fatty acyl- reductase-like
Contig1611	GO:0000166	alcohol-forming fatty acyl- reductase-like
Contig1612	GO:0008289	non-specific lipid-transfer protein
Contig1612	GO:0006869	non-specific lipid-transfer protein
Contig1613	GO:0046034	vacuolar atp synthase subunit b family protein
Contig1613	GO:0009941	vacuolar atp synthase subunit b family protein
Contig1613	GO:0005524	vacuolar atp synthase subunit b family protein
Contig1613	GO:0016820	vacuolar atp synthase subunit b family protein
Contig1613	GO:0015991	vacuolar atp synthase subunit b family protein
Contig1613	GO:0005773	vacuolar atp synthase subunit b family protein
Contig1613	GO:0033180	vacuolar atp synthase subunit b family protein
Contig1613	GO:0005886	vacuolar atp synthase subunit b family protein
Contig1615	GO:0005886	neutral ceramidase
Contig1616	GO:0006096	phosphoglycerate cytosolic
Contig1616	GO:0016310	phosphoglycerate cytosolic
Contig1616	GO:0004618	phosphoglycerate cytosolic
Contig1618	GO:0005097	ypt rab-gap domain of gyp1p superfamily protein isoform 1
Contig1618	GO:0005622	ypt rab-gap domain of gyp1p superfamily protein isoform 1
Contig1618	GO:0032851	ypt rab-gap domain of gyp1p superfamily protein isoform 1
Contig1621	GO:0016020	chlorophyll a-b binding protein chloroplastic-like
Contig1621	GO:0046872	chlorophyll a-b binding protein chloroplastic-like
Contig1621	GO:0009765	chlorophyll a-b binding protein chloroplastic-like
Contig1621	GO:0009507	chlorophyll a-b binding protein chloroplastic-like
Contig1626	GO:0000902	low quality protein: cyclase-associated protein 1
Contig1626	GO:0007010	low quality protein: cyclase-associated protein 1
Contig1626	GO:0003779	low quality protein: cyclase-associated protein 1
Contig1627	GO:0003735	40s ribosomal protein s23
Contig1627	GO:0015935	40s ribosomal protein s23
Contig1627	GO:0006412	40s ribosomal protein s23
Contig1628	GO:0030599	21 kda protein
Contig1628	GO:0043086	21 kda protein
Contig1628	GO:0004857	21 kda protein
Contig1629	GO:0005840	60s ribosomal protein
Contig1629	GO:0003735	60s ribosomal protein
Contig1629	GO:0006412	60s ribosomal protein
Contig1631	GO:0050660	uncharacterized protein loc100502333
Contig1631	GO:0048767	uncharacterized protein loc100502333
Contig1631	GO:0003995	uncharacterized protein loc100502333
Contig1631	GO:0055114	uncharacterized protein loc100502333
Contig1632	GO:0016829	imidazoleglycerol-phosphate dehydratase isoform x1
Contig1634	GO:0055085	udp-galactose udp-glucose transporter 3
Contig1634	GO:0016021	udp-galactose udp-glucose transporter 3
Contig1636	GO:0004491	methylmalonate-semialdehyde dehydrogenase
Contig1636	GO:0055114	methylmalonate-semialdehyde dehydrogenase
Contig1638	GO:0006810	metal transporter nramp2-like
Contig1638	GO:0016020	metal transporter nramp2-like
Contig1638	GO:0005215	metal transporter nramp2-like
Contig1642	GO:0005737	kda class i heat shock protein
Contig1642	GO:0006950	kda class i heat shock protein
Contig1644	GO:0016747	chalcone synthase
Contig1644	GO:0009058	chalcone synthase
Contig1650	GO:0003700	mads-box transcription factor cdm19
Contig1650	GO:0003677	mads-box transcription factor cdm19
Contig1650	GO:0046983	mads-box transcription factor cdm19
Contig1650	GO:0005634	mads-box transcription factor cdm19
Contig1650	GO:0006355	mads-box transcription factor cdm19
Contig1651	GO:0006457	cyclophilin 2
Contig1651	GO:0000413	cyclophilin 2
Contig1651	GO:0003755	cyclophilin 2
Contig1653	GO:0050896	major allergen pru
Contig1655	GO:0000166	eugenol synthase 1
Contig1656	GO:0016023	gibberellin-regulated family protein
Contig1656	GO:0032940	gibberellin-regulated family protein
Contig1656	GO:0008283	gibberellin-regulated family protein
Contig1658	GO:0046872	metallothionein 1
Contig1664	GO:0009231	cytidine deoxycytidylate deaminase family protein isoform 2
Contig1664	GO:0050661	cytidine deoxycytidylate deaminase family protein isoform 2
Contig1664	GO:0008703	cytidine deoxycytidylate deaminase family protein isoform 2
Contig1664	GO:0008835	cytidine deoxycytidylate deaminase family protein isoform 2
Contig1664	GO:0008270	cytidine deoxycytidylate deaminase family protein isoform 2
Contig1664	GO:0055114	cytidine deoxycytidylate deaminase family protein isoform 2
Contig1666	GO:0008270	zinc finger protein 622
Contig1666	GO:0005622	zinc finger protein 622
Contig1672	GO:0000786	histone h1-like
Contig1672	GO:0003677	histone h1-like
Contig1672	GO:0006334	histone h1-like
Contig1672	GO:0005634	histone h1-like
Contig1673	GO:0006810	aquaporin pip2-1-like
Contig1673	GO:0016021	aquaporin pip2-1-like
Contig1673	GO:0005215	aquaporin pip2-1-like
Contig1675	GO:0010466	cyta_helan ame: full=cysteine proteinase inhibitor a ame: full=cystatin-a ame: full=sca
Contig1675	GO:0004869	cyta_helan ame: full=cysteine proteinase inhibitor a ame: full=cystatin-a ame: full=sca
Contig1681	GO:0004565	beta-D-galactosidase [Actinidia deliciosa var. deliciosa]
Contig1681	GO:0005975	beta-D-galactosidase [Actinidia deliciosa var. deliciosa]
Contig1682	GO:0005681	protein cwc15 a
Contig1682	GO:0000398	protein cwc15 a
Contig1683	GO:0004185	serine carboxypeptidase-like
Contig1683	GO:0006508	serine carboxypeptidase-like
Contig1685	GO:0046872	metallothionein 1
Contig1687	GO:0016021	amino acid
Contig1689	GO:0016757	udp-glycosyltransferase 73e1
Contig1693	GO:0005525	ras-related protein rab11c-like
Contig1693	GO:0005886	ras-related protein rab11c-like
Contig1693	GO:0007264	ras-related protein rab11c-like
Contig1693	GO:0015031	ras-related protein rab11c-like
Contig1694	GO:0008270	uncharacterized protein loc105164936
Contig1701	GO:0046872	phd finger-like protein
Contig1704	GO:0005840	60s ribosomal protein l9-1-like
Contig1704	GO:0003735	60s ribosomal protein l9-1-like
Contig1704	GO:0006412	60s ribosomal protein l9-1-like
Contig1704	GO:0019843	60s ribosomal protein l9-1-like
Contig1708	GO:0006950	heat shock protein 70 -interacting
Contig1714	GO:0005886	coatomer subunit epsilon-1
Contig1714	GO:0006890	coatomer subunit epsilon-1
Contig1714	GO:0030126	coatomer subunit epsilon-1
Contig1714	GO:0005198	coatomer subunit epsilon-1
Contig1715	GO:0000166	polyadenylate-binding protein 2-like
Contig1715	GO:0003723	polyadenylate-binding protein 2-like
Contig1717	GO:0005737	t-complex protein 1 subunit epsilon
Contig1717	GO:0006457	t-complex protein 1 subunit epsilon
Contig1717	GO:0005886	t-complex protein 1 subunit epsilon
Contig1717	GO:0005524	t-complex protein 1 subunit epsilon
Contig1717	GO:0051082	t-complex protein 1 subunit epsilon
Contig1719	GO:0016798	beta- insoluble isoenzyme cwinv6
Contig1719	GO:0008152	beta- insoluble isoenzyme cwinv6
Contig1721	GO:0022891	probable inositol transporter 2
Contig1721	GO:0016021	probable inositol transporter 2
Contig1721	GO:0055085	probable inositol transporter 2
Contig1722	GO:0005874	beta tubulin
Contig1722	GO:0051258	beta tubulin
Contig1722	GO:0006184	beta tubulin
Contig1722	GO:0007017	beta tubulin
Contig1722	GO:0003924	beta tubulin
Contig1722	GO:0005200	beta tubulin
Contig1722	GO:0005737	beta tubulin
Contig1722	GO:0005525	beta tubulin
Contig1727	GO:0006413	translation factor
Contig1727	GO:0003743	translation factor
Contig1728	GO:0006629	delta-12 fatty acid desaturase 2
Contig1728	GO:0055114	delta-12 fatty acid desaturase 2
Contig1728	GO:0016717	delta-12 fatty acid desaturase 2
Contig1731	GO:0005737	heat shock protein 60 isoform 6
Contig1731	GO:0006950	heat shock protein 60 isoform 6
Contig1731	GO:0005524	heat shock protein 60 isoform 6
Contig1731	GO:0042026	heat shock protein 60 isoform 6
Contig1734	GO:0008168	dehydration-responsive family protein
Contig1734	GO:0032259	dehydration-responsive family protein
Contig1735	GO:0003677	homeobox protein knotted-1-like 6
Contig1738	GO:0003700	mads-box gdef2
Contig1738	GO:0003677	mads-box gdef2
Contig1738	GO:0046983	mads-box gdef2
Contig1738	GO:0005634	mads-box gdef2
Contig1738	GO:0006355	mads-box gdef2
Contig1739	GO:0042176	della 2
Contig1739	GO:0010218	della 2
Contig1739	GO:0009867	della 2
Contig1739	GO:2000033	della 2
Contig1739	GO:0009938	della 2
Contig1739	GO:0006355	della 2
Contig1739	GO:0006808	della 2
Contig1739	GO:0042538	della 2
Contig1739	GO:0010187	della 2
Contig1739	GO:0009737	della 2
Contig1739	GO:0010233	della 2
Contig1739	GO:0009863	della 2
Contig1739	GO:0009723	della 2
Contig1746	GO:0003979	alcohol dehydrogenase 1
Contig1746	GO:0000166	alcohol dehydrogenase 1
Contig1746	GO:0055114	alcohol dehydrogenase 1
Contig1746	GO:0008270	alcohol dehydrogenase 1
Contig1746	GO:0004022	alcohol dehydrogenase 1
Contig1747	GO:0030042	actin-depolymerizing factor 1
Contig1747	GO:0003779	actin-depolymerizing factor 1
Contig1747	GO:0015629	actin-depolymerizing factor 1
Contig1750	GO:0008233	microsomal signal peptidase 23 kd
Contig1750	GO:0006465	microsomal signal peptidase 23 kd
Contig1750	GO:0016021	microsomal signal peptidase 23 kd
Contig1750	GO:0005787	microsomal signal peptidase 23 kd
Contig1751	GO:0005507	dihydrolipoamide dehydrogenase family protein
Contig1751	GO:0055114	dihydrolipoamide dehydrogenase family protein
Contig1751	GO:0008270	dihydrolipoamide dehydrogenase family protein
Contig1751	GO:0005747	dihydrolipoamide dehydrogenase family protein
Contig1751	GO:0050897	dihydrolipoamide dehydrogenase family protein
Contig1751	GO:0009416	dihydrolipoamide dehydrogenase family protein
Contig1751	GO:0045454	dihydrolipoamide dehydrogenase family protein
Contig1751	GO:0005524	dihydrolipoamide dehydrogenase family protein
Contig1751	GO:0050660	dihydrolipoamide dehydrogenase family protein
Contig1751	GO:0004148	dihydrolipoamide dehydrogenase family protein
Contig1751	GO:0009507	dihydrolipoamide dehydrogenase family protein
Contig1751	GO:0046686	dihydrolipoamide dehydrogenase family protein
Contig1751	GO:0048046	dihydrolipoamide dehydrogenase family protein
Contig1753	GO:0016020	casp-like protein 1e2
Contig1758	GO:0016021	senescence-associated protein
Contig1762	GO:0042538	hsp20-like chaperones superfamily protein
Contig1765	GO:0006633	stearoyl-acyl-carrier protein desaturase
Contig1765	GO:0046914	stearoyl-acyl-carrier protein desaturase
Contig1765	GO:0045300	stearoyl-acyl-carrier protein desaturase
Contig1765	GO:0009507	stearoyl-acyl-carrier protein desaturase
Contig1765	GO:0055114	stearoyl-acyl-carrier protein desaturase
Contig1768	GO:0008270	receptor homology transmembrane domain- and ring domain-containing protein 2-like
Contig1770	GO:0001758	aldehyde dehydrogenase family 2 member
Contig1770	GO:0055114	aldehyde dehydrogenase family 2 member
Contig1770	GO:0004029	aldehyde dehydrogenase family 2 member
Contig1771	GO:0005750	ubiquinol-cytochrome c reductase complex ubiquinone-binding family protein
Contig1771	GO:0008121	ubiquinol-cytochrome c reductase complex ubiquinone-binding family protein
Contig1775	GO:0055114	probable leucine-rich repeat receptor-like protein kinase at2g33170
Contig1775	GO:0016021	probable leucine-rich repeat receptor-like protein kinase at2g33170
Contig1775	GO:0005524	probable leucine-rich repeat receptor-like protein kinase at2g33170
Contig1775	GO:0000186	probable leucine-rich repeat receptor-like protein kinase at2g33170
Contig1775	GO:0004709	probable leucine-rich repeat receptor-like protein kinase at2g33170
Contig1775	GO:0032440	probable leucine-rich repeat receptor-like protein kinase at2g33170
Contig1776	GO:0009739	gibberellin-regulated protein 6
Contig1776	GO:0045454	gibberellin-regulated protein 6
Contig1789	GO:0016655	nad h-quinone oxidoreductase subunit chloroplastic
Contig1789	GO:0055114	nad h-quinone oxidoreductase subunit chloroplastic
Contig1790	GO:0042802	grcd5 protein
Contig1790	GO:0003700	grcd5 protein
Contig1790	GO:0003677	grcd5 protein
Contig1790	GO:0046983	grcd5 protein
Contig1790	GO:0005634	grcd5 protein
Contig1790	GO:0006355	grcd5 protein
Contig1792	GO:0006351	dna-binding protein
Contig1792	GO:0043565	dna-binding protein
Contig1793	GO:0005741	mitochondrial outer membrane protein porin of 36 kda
Contig1793	GO:0055085	mitochondrial outer membrane protein porin of 36 kda
Contig1795	GO:0016747	3-ketoacyl- synthase 10
Contig1795	GO:0006633	3-ketoacyl- synthase 10
Contig1795	GO:0009409	3-ketoacyl- synthase 10
Contig1795	GO:0000038	3-ketoacyl- synthase 10
Contig1795	GO:0042335	3-ketoacyl- synthase 10
Contig1795	GO:0016020	3-ketoacyl- synthase 10
Contig1795	GO:0005783	3-ketoacyl- synthase 10
Contig1795	GO:0009416	3-ketoacyl- synthase 10
Contig1795	GO:0080167	3-ketoacyl- synthase 10
Contig1795	GO:0009913	3-ketoacyl- synthase 10
Contig1797	GO:0001758	aldehyde dehydrogenase family 2 member c4-like
Contig1797	GO:0055114	aldehyde dehydrogenase family 2 member c4-like
Contig1799	GO:0005509	mitochondrial rho gtpase 1
Contig1799	GO:0007264	mitochondrial rho gtpase 1
Contig1799	GO:0019725	mitochondrial rho gtpase 1
Contig1799	GO:0005741	mitochondrial rho gtpase 1
Contig1799	GO:0006184	mitochondrial rho gtpase 1
Contig1799	GO:0003924	mitochondrial rho gtpase 1
Contig1799	GO:0005525	mitochondrial rho gtpase 1
Contig1804	GO:0046686	heat shock protein 70 -interacting
Contig1804	GO:0009644	heat shock protein 70 -interacting
Contig1804	GO:0005829	heat shock protein 70 -interacting
Contig1804	GO:0042542	heat shock protein 70 -interacting
Contig1804	GO:0005634	heat shock protein 70 -interacting
Contig1804	GO:0005886	heat shock protein 70 -interacting
Contig1804	GO:0009408	heat shock protein 70 -interacting
Contig1806	GO:0005524	heat shock cognate 70 kda
Contig1809	GO:0005488	swi snf complex subunit swi3d
Contig1815	GO:0016021	er lumen protein retaining receptor
Contig1815	GO:0046923	er lumen protein retaining receptor
Contig1815	GO:0006621	er lumen protein retaining receptor
Contig1816	GO:0005576	ragweed homologue of art v 1 precursor
Contig1816	GO:0006952	ragweed homologue of art v 1 precursor
Contig1816	GO:0005618	ragweed homologue of art v 1 precursor
Contig1821	GO:0006200	abc transporter g family member 26
Contig1821	GO:0005524	abc transporter g family member 26
Contig1821	GO:0016887	abc transporter g family member 26
Contig1821	GO:0016020	abc transporter g family member 26
Contig1823	GO:0005874	tubulin alpha-3 chain-like
Contig1823	GO:0051258	tubulin alpha-3 chain-like
Contig1823	GO:0006184	tubulin alpha-3 chain-like
Contig1823	GO:0007017	tubulin alpha-3 chain-like
Contig1823	GO:0003924	tubulin alpha-3 chain-like
Contig1823	GO:0005200	tubulin alpha-3 chain-like
Contig1823	GO:0005525	tubulin alpha-3 chain-like
Contig1824	GO:0003676	glycine-rich rna-binding protein mitochondrial-like
Contig1824	GO:0000166	glycine-rich rna-binding protein mitochondrial-like
Contig1825	GO:0005840	60s ribosomal protein
Contig1825	GO:0003735	60s ribosomal protein
Contig1825	GO:0006412	60s ribosomal protein
Contig1827	GO:0005509	uncharacterized calcium-binding protein at1g02270-like isoform x1
Contig1828	GO:0016301	cbl-interacting serine threonine-protein kinase 11-like
Contig1828	GO:0009987	cbl-interacting serine threonine-protein kinase 11-like
Contig1831	GO:0003676	af200322_1 glycine-rich rna binding protein 3
Contig1831	GO:0000166	af200322_1 glycine-rich rna binding protein 3
Contig1835	GO:0005730	60s ribosomal protein l4
Contig1835	GO:0005773	60s ribosomal protein l4
Contig1835	GO:0003735	60s ribosomal protein l4
Contig1835	GO:0005886	60s ribosomal protein l4
Contig1835	GO:0005618	60s ribosomal protein l4
Contig1835	GO:0022625	60s ribosomal protein l4
Contig1835	GO:0009507	60s ribosomal protein l4
Contig1835	GO:0006412	60s ribosomal protein l4
Contig1841	GO:0016757	udp rhamnose:anthocyanidin-3-glucoside partial
Contig1842	GO:0005488	gata transcription factor 5
Contig1844	GO:0005789	calnexin homolog 1-like
Contig1844	GO:0006457	calnexin homolog 1-like
Contig1844	GO:0005509	calnexin homolog 1-like
Contig1844	GO:0051082	calnexin homolog 1-like
Contig1844	GO:0016021	calnexin homolog 1-like
Contig1846	GO:0005840	60s ribosomal protein l3
Contig1846	GO:0003735	60s ribosomal protein l3
Contig1846	GO:0006412	60s ribosomal protein l3
Contig1847	GO:0008380	probable u6 snrna-associated sm-like protein lsm4-like
Contig1847	GO:0003723	probable u6 snrna-associated sm-like protein lsm4-like
Contig1847	GO:0006397	probable u6 snrna-associated sm-like protein lsm4-like
Contig1847	GO:0030529	probable u6 snrna-associated sm-like protein lsm4-like
Contig1847	GO:0005634	probable u6 snrna-associated sm-like protein lsm4-like
Contig1849	GO:0004013	s-adenosyl-l-homocysteine hydrolase
Contig1849	GO:0006730	s-adenosyl-l-homocysteine hydrolase
Contig1849	GO:0000166	s-adenosyl-l-homocysteine hydrolase
Contig1851	GO:0005525	rac-like gtp-binding protein arac7 isoform x2
Contig1851	GO:0005622	rac-like gtp-binding protein arac7 isoform x2
Contig1851	GO:0016020	rac-like gtp-binding protein arac7 isoform x2
Contig1851	GO:0007264	rac-like gtp-binding protein arac7 isoform x2
Contig1852	GO:0005840	60s ribosomal protein l39-1
Contig1852	GO:0003735	60s ribosomal protein l39-1
Contig1852	GO:0006412	60s ribosomal protein l39-1
Contig1853	GO:0004334	fumarylacetoacetate hydrolase
Contig1853	GO:0009072	fumarylacetoacetate hydrolase
Contig1858	GO:0016491	ubiquinol oxidase mitochondrial
Contig1858	GO:0044425	ubiquinol oxidase mitochondrial
Contig1858	GO:0055114	ubiquinol oxidase mitochondrial
Contig1860	GO:0035251	7-deoxyloganetin glucosyltransferase-like
Contig1863	GO:0004129	cytochrome c oxidase subunit 6b-2-like
Contig1863	GO:0005739	cytochrome c oxidase subunit 6b-2-like
Contig1864	GO:0055114	1-aminocyclopropane-1-carboxylate oxidase 3
Contig1864	GO:0016706	1-aminocyclopropane-1-carboxylate oxidase 3
Contig1866	GO:0020037	cytochrome p450-like protein
Contig1866	GO:0016705	cytochrome p450-like protein
Contig1866	GO:0004497	cytochrome p450-like protein
Contig1866	GO:0005506	cytochrome p450-like protein
Contig1866	GO:0009055	cytochrome p450-like protein
Contig1866	GO:0055114	cytochrome p450-like protein
Contig1870	GO:0009507	splicing factor 3b subunit 1-like
Contig1872	GO:0047672	bahd acyltransferase dcr
Contig1874	GO:0005525	rac-like gtp-binding protein rac2-like
Contig1874	GO:0005622	rac-like gtp-binding protein rac2-like
Contig1874	GO:0016020	rac-like gtp-binding protein rac2-like
Contig1874	GO:0007264	rac-like gtp-binding protein rac2-like
Contig1875	GO:0016021	probable sugar phosphate phosphate translocator partial
Contig1876	GO:0016020	vesicle transport v-snare 13-like
Contig1876	GO:0016192	vesicle transport v-snare 13-like
Contig1876	GO:0006886	vesicle transport v-snare 13-like
Contig1877	GO:0008270	e3 ubiquitin-protein ligase arkadia-like isoform x2
Contig1879	GO:0005840	60s ribosomal protein l27a-3
Contig1879	GO:0003735	60s ribosomal protein l27a-3
Contig1879	GO:0006412	60s ribosomal protein l27a-3
Contig1883	GO:0046872	biotin carboxylase chloroplastic
Contig1883	GO:0008152	biotin carboxylase chloroplastic
Contig1883	GO:0005524	biotin carboxylase chloroplastic
Contig1883	GO:0004075	biotin carboxylase chloroplastic
Contig1885	GO:0015288	mitochondrial outer membrane protein porin of 36 kda
Contig1885	GO:0008308	mitochondrial outer membrane protein porin of 36 kda
Contig1885	GO:0055085	mitochondrial outer membrane protein porin of 36 kda
Contig1885	GO:0044070	mitochondrial outer membrane protein porin of 36 kda
Contig1885	GO:0005741	mitochondrial outer membrane protein porin of 36 kda
Contig1885	GO:0046930	mitochondrial outer membrane protein porin of 36 kda
Contig1888	GO:0000786	core histone h2a h2b h3 h4
Contig1888	GO:0005730	core histone h2a h2b h3 h4
Contig1888	GO:0003677	core histone h2a h2b h3 h4
Contig1888	GO:0006334	core histone h2a h2b h3 h4
Contig1888	GO:0046982	core histone h2a h2b h3 h4
Contig1888	GO:0009507	core histone h2a h2b h3 h4
Contig1890	GO:0050275	scopoletin glucosyltransferase
Contig1890	GO:0042802	scopoletin glucosyltransferase
Contig1893	GO:0009165	ribose-phosphate pyrophosphokinase 4
Contig1893	GO:0009116	ribose-phosphate pyrophosphokinase 4
Contig1893	GO:0005524	ribose-phosphate pyrophosphokinase 4
Contig1893	GO:0000287	ribose-phosphate pyrophosphokinase 4
Contig1893	GO:0016310	ribose-phosphate pyrophosphokinase 4
Contig1893	GO:0016301	ribose-phosphate pyrophosphokinase 4
Contig1893	GO:0004749	ribose-phosphate pyrophosphokinase 4
Contig1893	GO:0005737	ribose-phosphate pyrophosphokinase 4
Contig1893	GO:0005886	ribose-phosphate pyrophosphokinase 4
Contig1896	GO:0006413	eukaryotic translation initiation factor 3 subunit a
Contig1896	GO:0003743	eukaryotic translation initiation factor 3 subunit a
Contig1898	GO:0016787	phosphatase 2c family protein
Contig1899	GO:0005576	phytosulfokines 3
Contig1899	GO:0008083	phytosulfokines 3
Contig1899	GO:0008283	phytosulfokines 3
Contig1900	GO:0030042	actin-depolymerizing factor 2
Contig1900	GO:0003779	actin-depolymerizing factor 2
Contig1900	GO:0015629	actin-depolymerizing factor 2
Contig1905	GO:0005737	importin subunit alpha-1 isoform x1
Contig1905	GO:0006606	importin subunit alpha-1 isoform x1
Contig1905	GO:0008565	importin subunit alpha-1 isoform x1
Contig1905	GO:0005634	importin subunit alpha-1 isoform x1
Contig1906	GO:0004001	adenosine kinase
Contig1906	GO:0006166	adenosine kinase
Contig1906	GO:0005507	adenosine kinase
Contig1906	GO:0016773	adenosine kinase
Contig1906	GO:0080094	adenosine kinase
Contig1906	GO:0006167	adenosine kinase
Contig1906	GO:0016310	adenosine kinase
Contig1906	GO:0009507	adenosine kinase
Contig1906	GO:0046686	adenosine kinase
Contig1906	GO:0005886	adenosine kinase
Contig1906	GO:0048046	adenosine kinase
Contig1907	GO:0005829	argonaute protein
Contig1907	GO:0009850	argonaute protein
Contig1907	GO:0048830	argonaute protein
Contig1907	GO:0035198	argonaute protein
Contig1907	GO:0009616	argonaute protein
Contig1907	GO:0009965	argonaute protein
Contig1907	GO:0004521	argonaute protein
Contig1907	GO:0009733	argonaute protein
Contig1907	GO:0035197	argonaute protein
Contig1907	GO:0010218	argonaute protein
Contig1907	GO:0005634	argonaute protein
Contig1907	GO:0009793	argonaute protein
Contig1907	GO:0035195	argonaute protein
Contig1907	GO:0016246	argonaute protein
Contig1909	GO:0003676	dead-box atp-dependent rna helicase 8
Contig1909	GO:0005524	dead-box atp-dependent rna helicase 8
Contig1909	GO:0008026	dead-box atp-dependent rna helicase 8
Contig1910	GO:0046872	root r-b1-like
Contig1910	GO:0022900	root r-b1-like
Contig1910	GO:0009055	root r-b1-like
Contig1910	GO:0051537	root r-b1-like
Contig1911	GO:0006508	vacuolar-processing enzyme
Contig1911	GO:0000323	vacuolar-processing enzyme
Contig1911	GO:0004197	vacuolar-processing enzyme
Contig1913	GO:0005737	flavonol synthase
Contig1913	GO:0045486	flavonol synthase
Contig1913	GO:0045431	flavonol synthase
Contig1913	GO:0031418	flavonol synthase
Contig1913	GO:0005506	flavonol synthase
Contig1913	GO:0016702	flavonol synthase
Contig1913	GO:0051555	flavonol synthase
Contig1913	GO:0055114	flavonol synthase
Contig1914	GO:0044710	microsomal oleate desaturase fad2-5
[truncated: 5,653 more rows]
