# Supplementary material for: Overexpression of CtCHS1 Increases Accumulation of Quinochalcone in Safflower
Source: Front Plant Sci. 2017 Aug 15;8:1409. doi: 10.3389/fpls.2017.01409 (PMC5559696; doi:10.3389/fpls.2017.01409)
Supplement: Supplementary file 6 [file Table_4.XLSX]

## Sheet: sheet 1
Table S4.COG functional annotations of C. tinctorius L.
Code	Description	Gene_num	Gene_list
F	Nucleotide transport and metabolism	33	CS090421307_3723.C10-24.M13F(-20)_G01.ab1;CS090422308_3855.D9-56.M13F(-20)_D05.ab1;Contig3257;G06-CS0910086796-R185-78-M13F(-20).ab1;CS090523304_3436.O3-37.M13F_E12.ab1;Contig943;G07.CS090504306_3617.H1-18.M13F.ab1;F07.CS090522308_3829.8-30.M13F.ab1;Contig2352;Contig3169;CS090421303_3321.C6-22.M13F(-41)_G03.ab1;C11-CS0090905-1358-R032-035-M13F(-20).ab1;Contig551;CS090507301_3134.H8-35.M13F_F02.ab…
S	Function unknown	112	C04.CS090414301_3168.A7-69.M13F(-20).ab1;Contig148;A01.CS090410301_3195.A5-96.M13F(-20).ab1;Contig2792;Contig1886;Contig1712;F02.CS090524308_3834.P9-35.M13F.ab1;CS090428302_3240.F5-41.M13F_E08.ab1;Contig1760;CS090520306_3618.M1-19.M13F_G06.ab1;CS090520303_3364.L8-65.M13F_C08.ab1;Contig243;F04-CS090927_6690-R121-064-M13F(-20).ab1;Contig3189;CS090424306_3682.E10-83.M13F_B02.ab1;Contig1251;A04.CS090…
T	Signal transduction mechanisms	112	CS090415301_3107.A9-8.M13F(-20)_H05.ab1;Contig474;Contig1301;Contig2847;Contig2675;Contig1509;Contig2316;Contig2700;CS090421304_3460.C7-61.M13F(-20)_C12.ab1;B02-CS0909106518-R104-014-M13F(-20).ab1;CS090523307_3748.O6-49.M13F_D12.ab1;CT090708_8510_T036_83_M13F_20_G11.ab1;D06-CS0910076788-R178-42-M13F(-20).ab1;CS090522301_3195.2-96.M13F_A01.ab1;Contig2879;Contig671;Contig2055;CS090512304_3480.J9-81…
N	Cell motility	6	Contig2921;G11-CS0909086460-R061-083-M13F(-20).ab1;Contig935;Contig319;Contig1131;Contig2568;
K	Transcription	123	Contig1301;Contig1847;Contig3301;CS090421304_3460.C7-61.M13F(-20)_C12.ab1;CS090519304_3408.L1-9.M13F_H04.ab1;Contig21;Contig2715;Contig2966;Contig3873;D06-CS0910076788-R178-42-M13F(-20).ab1;Contig2055;Contig3772;E07-CS091005-6778-R168-55-M13F(-20).ab1;Contig620;CS090522302_3225.3-26.M13F_F11.ab1;B09.CS090909_3518.S012-21.M13F(-20).ab1;CT090708_8510_T027_76_M13F_20_G04.ab1;Contig2764;Contig2009;Co…
E	Amino acid transport and metabolism	170	Contig3956;Contig3758;Contig321;CS090520306_3655.M1-56.M13F_D05.ab1;CS090512301_3157.J6-58.M13F_D03.ab1;CT090708_8510_T054_19_M13F_20_B07.ab1;Contig3595;Contig3980;Contig976;A06.CS090429302_3290.F10-91.M13F.ab1;CS090512305_3534.J10-35.M13F_F02.ab1;C06.CS090909_3334.S010-30.M13F(-20).ab1;Contig4016;Contig914;Contig3527;Contig512;CS090524307_3705.P8-6.M13F_H07.ab1;F08-CS090927_6689-R120-068-M13F(-2…
V	Defense mechanisms	20	B06.CS090429303_3378.G1-79.M13F.ab1;Contig1821;F01-CS0909086462-R063-061-M13F(-20).ab1;CS090520304_3427.L9-28.M13F_F09.ab1;D03-G090909_6486-R085-039-M13F(-20).ab1;CS090421303_3307.C6-8.M13F(-27)_H05.ab1;Contig134;Contig2405;C03-CS091001-6731-R135-27-M12F(-20).ab1;G10-CS090827-6309-R018-082-M13F(-20).ab1;Contig2437;A10-CS091004-6772-R162-10-M13F(-20).ab1;Contig1125;Contig1574;C05-CS090807-6148-R00…
Z	Cytoskeleton	64	CS090415301_3107.A9-8.M13F(-20)_H05.ab1;Contig474;Contig3612;Contig2879;Contig3753;Contig87;CS090417302_3237.B7-38.M13F(-20)_E11.ab1;Contig2504;Contig1064;Contig3262;H08.CS090416301_3104.B2-5.M13F(-20).ab1;D03.CS090508308_3857.J1-58.M13F.ab1;Contig2088;Contig2439;Contig1972;G02.CS090909_3763.S014-74.M13F(-20).ab1;CT090708_8510_T043_77_M13F_20_G05.ab1;Contig1286;CS090421306_3645.C9-46.M13F(-20)_E0…
Q	Secondary metabolites biosynthesis, transport and catabolism	50	Contig2152;Contig794;Contig2707;Contig3382;G07-CS0909027-6678-R114-79-M13F(-20).ab1;CS090422306_3613.D7-14.M13F(-20)_G11.ab1;CS090423308_3804.E7-4.M13F(-20)_H09.ab1;D12-CS0910001-6744-R141-48-M13F(-20).ab1;Contig2930;Contig2468;Contig843;CS090521308_3863.1-64.M13F_C09.ab1;Contig2495;CS090417306_3608.C1-9.M13F(-20)_H04.ab1;C11.CS090515303_3361.K5-62.M13F.ab1;CS090512306_3661.K1-62.M13F_C11.ab1;Con…
M	Cell wall/membrane/envelope biogenesis	52	G05-CS0909106512-R098-077-M13F(-20).ab1;F11-CS0907125834-R044-71-M13F(-20).ab1;CS090524301_3101.P2-2.M13F_H11.ab1;D07.CS090414300_3053.A6-54.M13F(-20).ab1;Contig2981;Contig2066;Contig3261;E07-CS0910001-6747-R144-55-M13F(-20).ab1;Contig2163;Contig1421;B07.CS090524302_3277.P3-78.M13F.ab1;Contig827;CS090507301_3107.H8-8.M13F_H05.ab1;CS090507304_3456.I1-57.M13F_D04.ab1;Contig3801;Contig1749;CS0905243…
C	Energy production and conversion	134	Contig3848;Contig3792;Contig2592;CS090523704_7461.Q3-62.M13F_C11.ab1;B10-CS090725_5999.R051-22.M13F.ab1;Contig1640;Contig3648;Contig3360;Contig1613;Contig306;A06.CS090429302_3290.F10-91.M13F.ab1;E10-CS0909106514-R100-058-M13F(-20).ab1;Contig3431;CS090521308_3843.1-44.M13F_E05.ab1;Contig2515;Contig1854;Contig2101;CS090520302_3291.L7-92.M13F_A05.ab1;Contig2076;Contig2834;Contig3059;Contig1037;CS090…
L	Replication, recombination and repair	71	CS090421304_3460.C7-61.M13F(-20)_C12.ab1;CS090519304_3408.L1-9.M13F_H04.ab1;Contig21;C07.CS090519308_3865.L5-66.M13F.ab1;CS090520302_3281.L7-82.M13F_B03.ab1;H12.CS090504302_3200.G7-1.M13F.ab1;Contig3873;Contig3549;Contig3772;E07-CS091005-6778-R168-55-M13F(-20).ab1;Contig620;CS090522302_3225.3-26.M13F_F11.ab1;CT090708_8510_T027_76_M13F_20_G04.ab1;Contig1759;Contig2764;F03.CS090508306_3633.I9-34.M1…
A	RNA processing and modification	38	B02-CS0909106518-R104-014-M13F(-20).ab1;Contig1668;H06.CS090523301_3106.10-7.M13F.ab1;H08.CS090524302_3204.P3-5.M13F.ab1;Contig179;Contig2328;Contig1247;Contig3911;Contig3894;Contig1231;Contig728;Contig3429;Contig2392;E01-CS0907125834-R044-49-M13F(-20).ab1;Contig1058;Contig1870;CT090708_8510_T023_80_M13F_20_G08.ab1;H11.CS090428305_3501.F8-2.M13F.ab1;G04-CS090827-6309-R018-076-M13F(-20).ab1;CS0904…
J	Translation, ribosomal structure and biogenesis	286	Contig2292;CS090508302_3289.I5-90.M13F_A07.ab1;A03-CS091004-6772-R162-3-M13F(-20).ab1;Contig3276;Contig700;Contig1258;A12-CS090709_5799-R041-12-M13F(-20).ab1;Contig1635;CS090512303_3349.J8-50.M13F_D11.ab1;G08.CS090912_4567.S023-80.M13F(-20).ab1;CS090421304_3482.C7-83.M13F(-20)_B02.ab1;CS090429305_3516.G3-17.M13F_G08.ab1;Contig3356;CT090708_8510_T035_01_M13F_20_A01.ab1;Contig2255;CT090708_8510_T04…
O	Posttranslational modification, protein turnover, chaperones	275	CS090519305_3565.L2-66.M13F_C07.ab1;H02-CS0909106513-R099-086-M13F(-20).ab1;Contig288;Contig2171;Contig3033;Contig2543;Contig3404;CS090508305_3582.I8-83.M13F_B02.ab1;Contig3062;Contig1654;CT090708_8510_T029_01_M13F_20_A01.ab1;Contig3744;Contig1103;Contig3993;CS090520303_3370.L8-71.M13F_C02.ab1;C03-CS091001-6743-R140-27-M13F(-20).ab1;B11.CS090515301_3173.K3-74.M13F.ab1;CS090519301_3179.K8-80.M13F_…
P	Inorganic ion transport and metabolism	67	F02.CS090424308_3835.F2-35.M13F.ab1;Contig3669;CS090508303_3311.I6-12.M13F_H01.ab1;Contig2551;Contig2014;Contig650;CS090523304_3424.O3-25.M13F_F12.ab1;B12-CS090827-6312-R020-24-M13F(-20).ab1;CS090429305_3521.G3-22.M13F_G03.ab1;CT090708_8510_T052_64_M13F_20_F04.ab1;Contig3489;Contig2661;Contig1206;Contig154;A05.CS090912_4396.S019-05.M13F(-20).ab1;CS090523307_3790.O6-91.M13F_A06.ab1;CS090422307_376…
B	Chromatin structure and dynamics	23	Contig2715;Contig1701;CS090524303_3377.P4-78.M13F_B07.ab1;D06-CS090709_5799-R041-42-M13F(-20).ab1;CS090424306_3613.E10-14.M13F_G11.ab1;Contig2402;Contig982;CS090523307_3757.O6-58.M13F_D03.ab1;Contig3009;F10-CS0909106511-R097-070-M13F(-20).ab1;CS090521307_3745.M10-46.M13F_E03.ab1;H07.CS090515304_3405.K6-6.M13F.ab1;CS090417306_3678.C1-79.M13F(-20)_B06.ab1;Contig1217;Contig2452;Contig605;CS090512306…
H	Coenzyme transport and metabolism	71	Contig835;Contig1640;CT090708_8510_T043_62_M13F_20_F02.ab1;Contig3893;Contig939;CS090422301_3194.D2-95.M13F(-20)_A02.ab1;Contig3829;A06.CS090429302_3290.F10-91.M13F.ab1;C04-CS0909030-6724-R128-28-M13F(-20).ab1;E10-CS0909106514-R100-058-M13F(-20).ab1;Contig1283;F09-CS090709_5799-R041-69-M13F(-20).ab1;Contig3242;Contig3059;C03.CS090509303_3369.J5-70.M13F.ab1;H04.CS090409701_7108.A1-9.M13F(-20).ab1;…
D	Cell cycle control, cell division, chromosome partitioning	82	CS090415301_3107.A9-8.M13F(-20)_H05.ab1;Contig474;Contig1301;Contig2847;Contig2879;Contig3549;Contig3753;Contig87;A04.CS090523302_3292.O1-93.M13F.ab1;F07.CS090909_3756.S014-67.M13F(-20).ab1;CS090523309_3975.O8-76.M13F_B09.ab1;Contig2504;Contig1064;Contig3262;H08.CS090416301_3104.B2-5.M13F(-20).ab1;Contig1236;Contig3911;Contig3894;Contig1972;G02.CS090909_3763.S014-74.M13F(-20).ab1;Contig1231;CT090…
R	General function prediction only	374	CS090415301_3107.A9-8.M13F(-20)_H05.ab1;Contig424;CS090508303_3361.I6-62.M13F_C11.ab1;Contig474;Contig3956;Contig315;H05-CS090904_6396-R024-089-M13F(-20).ab1;Contig3792;Contig954;Contig1902;CT090708_8510_T050_23_M13F_20_B11.ab1;Contig2152;CS090421304_3460.C7-61.M13F(-20)_C12.ab1;A02.CS090524302_3294.P3-95.M13F.ab1;CS090512304_3437.J9-38.M13F_E11.ab1;B08-CS090926-6656-R108-20-M13F(-20).ab1;Contig2…
I	Lipid transport and metabolism	154	Contig954;Contig2152;Contig1162;Contig906;Contig1469;Contig2024;E08.CS090522303_3340.4-41.M13F.ab1;Contig1422;Contig3830;Contig1748;Contig820;Contig3382;Contig3372;Contig2459;Contig3846;Contig2946;Contig2515;Contig3819;Contig1631;CS090421307_3786.C10-87.M13F(-20)_A10.ab1;Contig2693;CS090422306_3613.D7-14.M13F(-20)_G11.ab1;D12-CS0910001-6744-R141-48-M13F(-20).ab1;CS090507302_3208.H9-9.M13F_H04.ab1…
G	Carbohydrate transport and metabolism	159	Contig1673;Contig3956;Contig699;Contig90;Contig1995;D10-CS090725_5999.R051-46.M13F.ab1;Contig5;Contig2481;Contig2763;Contig1604;Contig1117;Contig3084;Contig2066;Contig3863;Contig3700;Contig396;F08-CS090927_6689-R120-068-M13F(-20).ab1;Contig2314;G03.CS090904_3091.S004-75.M13F(-20).ab1;Contig3003;F07.CS090911_4246.S006-67.M13F(-20).ab1;Contig1524;CT090708_8510_T043_36_M13F_20_C12.ab1;Contig1906;A10…
U	Intracellular trafficking, secretion, and vesicular transport	76	Contig126;CS090507302_3218.H9-19.M13F_G06.ab1;C03-CS091001-6743-R140-27-M13F(-20).ab1;CT090708_8510_T040_60_M13F_20_E12.ab1;Contig72;Contig3163;Contig537;E03.CS090508307_3745.I10-46.M13F.ab1;CS090521304_3425.M7-26.M13F_F11.ab1;CS090507305_3537.I2-38.M13F_E11.ab1;Contig3945;Contig3868;Contig1729;G06.CS090912_4565.S023-78.M13F(-20).ab1;Contig1507;G11.CS090417305_3513.B10-14.M13F(-20).ab1;CS09041730…
