# Supplementary material for: Overexpression of CtCHS1 Increases Accumulation of Quinochalcone in Safflower
Source: Front Plant Sci. 2017 Aug 15;8:1409. doi: 10.3389/fpls.2017.01409 (PMC5559696; doi:10.3389/fpls.2017.01409)
Supplement: Supplementary file 7 [file Table_5.XLS]

## Sheet: Pathway_Contig
Table S5. KEGG annotation of C. tinctorius L. transcriptome.
Pathway	Contigs	KO	GeneName
ko00670 One carbon pool by folate	H12-CS090905-6399-R026-096-M13F(-20).ab1;Contig1560;Contig3428;CS090429305_3555.G3-56.M13F_D05.ab1;Contig3088;Contig909	K01934;K00297;K00600	glyA, SHMT;E6.3.3.2;metF, MTHFR
ko00620 Pyruvate metabolism	Contig3643;Contig2271;D07.CS090911_4222.S006-43.M13F(-20).ab1;CT090708_8510_T043_36_M13F_20_C12.ab1;Contig219;Contig973;CS090708_8510_T001_46_M13F(-20)_D10.ab1;CS090424305_3514.E9-15.M13F_G10.ab1;C08.CS090909_3817.S015-32.M13F(-20).ab1;Contig1797;Contig1978;Contig1883;CS090507302_3208.H9-9.M13F_H04.ab1;CS090422302_3223.D3-24.M13F(-20)_G01.ab1;CS090520308_3882.M3-83.M13F_B02.ab1;A10.CS090522308_38…	K00025;K11262;K00162;K02160;K01649;K01610;K00161;K14085;K00029;K01895;K00626;K00128;K00873;K00382;K01759;K00627;K00028;K01961;K01595;K01069;K00026	E2.3.1.9, atoB;PDHA, pdhA;ALDH7A1;DLAT, aceF, pdhC;E1.1.1.40, maeB;PDHB, pdhB;leuA;E1.1.1.39;ppc;E4.4.1.5, GLO1, gloA;ACAC;MDH1;accB, bccP;E1.2.1.3;ACSS, acs;E4.1.1.49, pckA;E3.1.2.6, gloB;accC;MDH2;DLD, lpd, pdhD;PK, pyk
ko00945 Stilbenoid, diarylheptanoid and gingerol biosynthesis	Contig3851;Contig2103;H07.CS090414300_3005.A6-6.M13F(-20).ab1;Contig2317;Contig2893;Contig1837;Contig1429;G07-CS0909027-6678-R114-79-M13F(-20).ab1;Contig1414;Contig3605;Contig1866;C03.CS090523707_7769.Q6-70.M13F.ab1;A08-CS0909106511-R097-008-M13F(-20).ab1;Contig527;Contig930;Contig1170;Contig2092;Contig119;Contig3627;Contig3195;Contig1056;Contig1434;Contig205;Contig3674;Contig156;Contig3796;Conti…	K00487;K00517;K09754;K13065;K00588	E2.1.1.104;E2.3.1.133, HCT;CYP73A;E1.14.-.-;CYP98A3, C3'H
ko04520 Adherens junction	Contig785;Contig2525;Contig1851;CS090415300_3083.A8-84.M13F(-20)_B01.ab1;Contig1986;CS090422306_3668.D7-69.M13F(-20)_C04.ab1;Contig2439;Contig2361;Contig520;Contig3071;Contig2029;Contig1874;Contig3074;H01.CS090429303_3311.G1-12.M13F.ab1;CS090523309_3975.O8-76.M13F_B09.ab1;Contig3538;CS090521304_3481.M7-82.M13F_B03.ab1;Contig2723;Contig856;Contig3105	K04371;K03097;K05692;K03115;K04392	CSNK2A;RAC1;CSNK2B;ACTB_G1;MAPK1_3
ko00362 Benzoate degradation	Contig3641;Contig3093;Contig775	K07513;K00626	E2.3.1.9, atoB;ACAA1
ko04662 B cell receptor signaling pathway	Contig1851;Contig1874;CS090521308_3886.1-87.M13F_A10.ab1;Contig245;Contig187;Contig751;Contig721;Contig1986;CS090521304_3481.M7-82.M13F_B03.ab1;Contig3989;Contig2396;Contig520;Contig1625	K06268;K04371;K03083;K04392;K04368	RAC1;MAP2K1, MEK1;MAPK1_3;GSK3B;PPP3R, CNB
ko05215 Prostate cancer	CS090523306_3689.O5-90.M13F_A07.ab1;CS090424306_3695.E10-96.M13F_A01.ab1;Contig245;G10.CS090504303_3314.G8-15.M13F.ab1;Contig751;Contig1986;Contig2644;B10.CS090508307_3774.I10-75.M13F.ab1;Contig3989;Contig2396;Contig2343;Contig2046;CS090417306_3678.C1-79.M13F(-20)_B06.ab1;Contig2586;A02.CS090524304_3494.P5-95.M13F.ab1;Contig1536;Contig3119;Contig3039;Contig2372;Contig2807;Contig1625	K02206;K09487;K01110;K04371;K04368;K07203;K04079;K03083	PTEN;FRAP;HSP90B, TRA1;MAPK1_3;GSK3B;htpG, HSP90A;MAP2K1, MEK1;CDK2
ko04975 Fat digestion and absorption	Contig2639	K12298	CEL
ko04712 Circadian rhythm - plant	CS090520306_3636.M1-37.M13F_E12.ab1;CS090507302_3272.H9-73.M13F_B12.ab1;D08.CS090519302_3241.K9-44.M13F.ab1;Contig533;CS090523704_7448.Q3-49.M13F_D12.ab1;B07.CS090911_4198.S006-19.M13F(-20).ab1;Contig3714;Contig3651;H01.CS090504303_3311.G8-12.M13F.ab1;E10.CS090909_3843.S015-58.M13F(-20).ab1;Contig3071;Contig500;H04.CS090504304_3408.G9-9.M13F.ab1;Contig3538;Contig3075;Contig2133;CS090424307_3703.F…	K16223;K00660;K12115;K10143;K03097;K12119;K12131;K12116;K12121;K12124;K12125;K12126;K03115;K12129	ZTL;ELF3;FKF1;PRR3;GI;PHYB;FT;CHS;CSNK2A;CSNK2B;PRR7;CRY2;RFWD2, COP1;PIF3
ko04350 TGF-beta signaling pathway	CS090523303_3327.O2-28.M13F_F09.ab1;A12-CS0909086461-R062-012-M13F(-20).ab1;Contig2735;F05.CS090520303_3384.L8-85.M13F.ab1;Contig1986;A05.CS090504301_3191.G6-92.M13F.ab1;Contig3899;CS090519307_3753.L4-54.M13F_D07.ab1;Contig905;CS090521308_3850.1-51.M13F_D10.ab1;Contig3015;CS090415300_3056.A8-57.M13F(-20)_D04.ab1;Contig212;Contig2325;Contig1001;C02.CS090904_3138.S005-26.M13F(-20).ab1;A03-CS090827-…	K04382;K04371;K03347;K03094;K03868;K03456;K04688	RBX1, ROC1;PPP2C;RPS6KB;PPP2R1;SKP1, CBF3D;CUL1, CDC53;MAPK1_3
ko04970 Salivary secretion	H02-CS090927_6689-R120-086-M13F(-20).ab1;Contig1064;Contig3753;Contig776;CS090507301_3188.H8-89.M13F_A08.ab1;Contig87;Contig1757;CS090415301_3107.A9-8.M13F(-20)_H05.ab1;Contig1286;Contig3280;Contig1856;Contig348;Contig3581;B10.CS090909_4105.S020-22.M13F(-20).ab1;Contig1972;E05.CS090424309_3944.F3-44.M13F.ab1;G02.CS090909_3763.S014-74.M13F(-20).ab1;Contig1787;Contig2265	K02183	CALM
ko04974 Protein digestion and absorption	Contig1059;CS090507303_3359.H10-60.M13F_D01.ab1;Contig1573	K01278;K01285	PRCP;DPP4
ko04012 ErbB signaling pathway	CS090523303_3327.O2-28.M13F_F09.ab1;CS090417306_3678.C1-79.M13F(-20)_B06.ab1;Contig245;Contig751;Contig1986;Contig905;Contig2396;Contig3989;Contig1625	K04371;K03083;K04368;K07203;K04688	FRAP;RPS6KB;MAP2K1, MEK1;MAPK1_3;GSK3B
ko04145 Phagosome	Contig818;F09-CS091003-6764-R155-69-M13F(-20).ab1;Contig4012;Contig1823;Contig3903;Contig3251;Contig3504;Contig2968;Contig2458;C01.CS090909_3714.S014-25.M13F(-20).ab1;Contig2289;Contig1874;CS090421306_3645.C9-46.M13F(-20)_E03.ab1;D08-CS0907266017-R053-44-M13F.ab1;Contig1037;Contig3368;Contig725;Contig3303;Contig1406;Contig2371;CS090523305_3584.O4-85.M13F_A11.ab1;Contig2525;CS090422306_3668.D7-69.…	K02147;K07375;K04392;K08488;K02148;K02154;K02150;K02145;K02153;K08054;K10956;K02144;K07889;K02151;K00921;K09481;K02155;K07374;K08517;K01365;K08057;K03661;K02149;K05692;K07897;K02146;K07342;K02152	ATPeVG, ATP6G1;ATPeVE, ATP6E;ATPeVPF, ATP6F;ATPeVA, ATP6A1;ATPeVC, ATP6C;TUBA;ACTB_G1;STX7;ATPeVH, ATP6H;ATPeVB, ATP6B1;SEC22;ATPeVD, ATP6M;RAC1;CANX;RAB7A;SEC61G, SSS1, secE;ATPeVPL, ATP6L;RAB5C;ATPeVI, ATP6N1A;CALR;ATPeV54kD;TUBB;SEC61A;PIKFYVE, FAB1;ATPeVF, ATP6S14;ATPeVAC39, ATP6D;CTSL;SEC61B, SBH2
ko04626 Plant-pathogen interaction	Contig3299;Contig1064;Contig3753;G10.CS090504303_3314.G8-15.M13F.ab1;G11.CS090909_3868.S015-83.M13F(-20).ab1;Contig2644;Contig228;Contig87;Contig1757;CS090415301_3107.A9-8.M13F(-20)_H05.ab1;Contig2509;G03-CS090709_5798-R040-75-M13F(-20).ab1;Contig2340;Contig795;Contig3874;Contig1856;Contig2586;Contig348;H07-CS090930-6721-R126-091-M13F(-20).ab1;Contig248;Contig1536;CS090505303_3369.H4-70.M13F_C03.…	K13448;K13447;K04368;K12795;K13449;K13428;K02183;K13464;K09487;K05391;K13413;K04079;K13462;K13430;K13463;K13412;K13436	PR1;RBOH;PTI1;CALM;COI-1;SUGT1, SGT1;MKK4_5P;MIN7;PBS1;CML;JAZ;CNGF;HSP90B, TRA1;htpG, HSP90A;MAP2K1, MEK1;CPK;EFR
ko05132 Salmonella infection	Contig785;Contig2525;Contig1851;Contig2486;Contig1042;CS090415300_3083.A8-84.M13F(-20)_B01.ab1;Contig1986;CS090422306_3668.D7-69.M13F(-20)_C04.ab1;Contig2439;Contig2361;Contig520;Contig3917;Contig2029;Contig1295;Contig1874;Contig1348;Contig3074;H01.CS090429303_3311.G1-12.M13F.ab1;Contig2453;CS090521304_3481.M7-82.M13F_B03.ab1;Contig2723;Contig3105;Contig1441	K04371;K07897;K05758;K05692;K05759;K04392	ARPC2;RAC1;RAB7A;PFN;ACTB_G1;MAPK1_3
ko00564 Glycerophospholipid metabolism	D10.CS090523302_3250.O1-51.M13F.ab1;Contig2031;F06-CS0909106513-R099-066-M13F(-20).ab1;F01-CS0910001-6744-R141-61-M13F(-20).ab1;CS090505306_3663.H7-64.M13F_C09.ab1;CS090421306_3631.C9-32.M13F(-20)_F05.ab1;D09-CS090820_6256-R009-45-M13F(-20).ab1;Contig7;Contig1581;Contig174;Contig261;Contig1537;E01.CS090515304_3447.K6-48.M13F.ab1;Contig1562;CS090428302_3291.F5-92.M13F_A05.ab1;CS090417307_3760.C2-6…	K13506;K13513;K01517;K13508;K00981;K15728;K06130;K00993;K08730;K13523;K00999;K00006;K00901;K00995;K13519;K08744;K01115;K14156	ADPRM;LPIN;GPAT3_4, AGPAT9, AGPAT6;LCLAT1, AGPAT8;CRLS;CHK;E2.7.1.107, DGK, dgkA;LPT1, ALE1;AGPAT3_4;GPAT;PLD1_2;E2.7.8.5, pgsA, PGS1;CDIPT;E2.7.7.41, CDS1, CDS2, cdsA;PTDSS2;LYPLA2;GPD1;EPT1
ko00514 Other types of O-glycan biosynthesis	CS090524307_3789.P8-90.M13F_A07.ab1	K09667	OGT
ko00290 Valine, leucine and isoleucine biosynthesis	Contig2709;CS090519304_3437.L1-38.M13F_E11.ab1;CS090423302_3253.E1-54.M13F(-20)_D07.ab1;B07.CS090410701_7177.A2-78.M13F(-20).ab1;H02.CS090909_4169.S020-86.M13F(-20).ab1;Contig1450;Contig1370;CS090708_8510_T001_75_M13F(-20)_G03.ab1;Contig2749;Contig3981;CT090708_8510_T037_14_M13F_20_B02.ab1;Contig2186	K01703;K01754;K01653;K01649;K01652;K00826;K00053;K01704;K00052	leuB;E2.2.1.6S, ilvH, ilvN;ilvC;E2.6.1.42, ilvE;leuA;leuD;E2.2.1.6L, ilvB, ilvG, ilvI;E4.3.1.19, ilvA, tdcB;leuC
ko05323 Rheumatoid arthritis	Contig3469;Contig3898;Contig1216;Contig818;F09-CS091003-6764-R155-69-M13F(-20).ab1;Contig504;Contig3721;Contig285;Contig2834;Contig1220;Contig3504;C01.CS090909_3714.S014-25.M13F(-20).ab1;B02.CS090912_4501.S023-14.M13F(-20).ab1;Contig3403;CS090524303_3320.P4-21.M13F_G04.ab1;CS090708_8510_T007_85_M13F_20_H01.ab1;Contig1333;D08-CS0907266017-R053-44-M13F.ab1;Contig1037;Contig1613;D07-CS0910076785-R17…	K02147;K02151;K02155;K14379;K02148;K02154;K01365;K02150;K02145;K02153;K03661;K02149;K02146;K02144;K02152	ATPeVG, ATP6G1;ATPeVE, ATP6E;ATPeVPF, ATP6F;ATPeVI, ATP6N1A;ATPeVA, ATP6A1;ATPeV54kD;ATPeVC, ATP6C;ATPeVH, ATP6H;ATPeVB, ATP6B1;ATPeVD, ATP6M;ACP5;ATPeVF, ATP6S14;ATPeVAC39, ATP6D;CTSL;ATPeVPL, ATP6L
ko00970 Aminoacyl-tRNA biosynthesis	Contig3879;Contig71;CS090520304_3409.L9-10.M13F_H03.ab1;Contig1419;Contig719;E07-CS091003-6763-R154-55-M13F(-20).ab1;B03.CS090424308_3882.F2-82.M13F.ab1;A11.CS090519308_3885.L5-86.M13F.ab1;Contig664;Contig284;CT090708_8510_T043_15_M13F_20_B03.ab1;Contig297;A11.CS090429304_3485.G2-86.M13F.ab1;Contig2855;Contig2094;Contig2385;E07.CS090912_4638.S024-55.M13F(-20).ab1;Contig3209;Contig335	K01889;K01866;K01868;K01875;K01876;K01893;K01890;K02433;K01880;K01886;K01872;K01874;K01881;K01867	TARS, thrS;NARS, asnS;AARS, alaS;SARS, serS;WARS, trpS;PARS, proS;MARS, metG;FARSA, pheS;FARSB, pheT;YARS, tyrS;gatA;QARS, glnS;GARS, glyS1;DARS, aspS
ko05110 Vibrio cholerae infection	Contig3284;Contig3898;Contig818;Contig3952;F09-CS091003-6764-R155-69-M13F(-20).ab1;Contig285;G07.CS090429302_3217.F10-18.M13F.ab1;Contig3504;Contig3783;Contig2029;C01.CS090909_3714.S014-25.M13F(-20).ab1;Contig3074;H01.CS090429303_3311.G1-12.M13F.ab1;D08-CS0907266017-R053-44-M13F.ab1;Contig1037;D07-CS0910076785-R175-43-M13F(-20).ab1;Contig725;F07.CS090429302_3229.F10-30.M13F.ab1;Contig1406;Contig2…	K02147;K10949;K02148;K02154;K02150;K02145;K07937;K02153;K10956;K02144;K02151;K09481;K02155;K03661;K05692;K02149;K02146;K07342;K02152	ATPeVG, ATP6G1;ATPeVE, ATP6E;ATPeVPF, ATP6F;ATPeVA, ATP6A1;ATPeVC, ATP6C;ACTB_G1;ARF1;ATPeVH, ATP6H;ATPeVB, ATP6B1;ATPeVD, ATP6M;SEC61G, SSS1, secE;ATPeVPL, ATP6L;ATPeVI, ATP6N1A;ATPeV54kD;SEC61A;ATPeVF, ATP6S14;ATPeVAC39, ATP6D;KDELR;SEC61B, SBH2
ko00440 Phosphonate and phosphinate metabolism	Contig1562	K00993	EPT1
ko00360 Phenylalanine metabolism	Contig3851;Contig1535;Contig921;F10.CS090410702_7226.A3-27.M13F(-20).ab1;CS090512306_3638.K1-39.M13F_E10.ab1;CS090512301_3157.J6-58.M13F_D03.ab1;Contig724;Contig2563;Contig1023;Contig2335;F01.CS090429303_3335.G1-36.M13F.ab1;Contig1414;Contig3086;Contig3799;E07.CS090911_4254.S018-55.M13F(-20).ab1;Contig1179;Contig2092;Contig1213;Contig910;Contig156;CS090417307_3793.C2-94.M13F(-20)_A03.ab1;Contig37…	K00817;K00457;K01904;K00588;K00487;K00276;K00430;K10775;K15849;K14454;K00815;K00811	GOT1;HPD, hppD;E2.1.1.104;E6.2.1.12;CYP73A;hisC;ASP5;E1.11.1.7;E1.4.3.21, AOC2, AOC3, tynA;TAT;E4.3.1.24;PAT, AAT
ko03030 DNA replication	E10-CS090818-6234-R006-58-M13F(-20).ab1;CS090522307_3778.7-79.M13F_B06.ab1;C07-CS091003-6762-R153-31-M13F(-20).ab1;Contig2380;CS090512306_3678.K1-79.M13F_B06.ab1;F05-CS0909106514-R100-065-M13F(-20).ab1;Contig3725;CS090512304_3482.J9-83.M13F_B02.ab1;CS090512306_3650.K1-51.M13F_D10.ab1	K10744;K04802;K10740;K02335;K07466;K03505;K10743;K10756;K02326	POLD4;RFC3_5;PCNA;POLE3;DPO1, polA;RNASEH2A;RFA1, RPA1, rpa;RPA3;RNASEH2B
ko00830 Retinol metabolism	Contig2645;F12-CS090826_6304-R013-072-M13F(-20).ab1;CS090415301_3193.A9-94.M13F(-20)_A03.ab1;Contig1959	K11147;K00121	frmA, ADH5, adhC;DHRS4
ko03060 Protein export	Contig1786;Contig1750;G04-CS091002_6753-R148-076-M13F(-20).ab1;Contig3284;H05-CS0907125834-R044-89-M13F(-20).ab1;F08.CS090911_4267.S018-68.M13F(-20).ab1;Contig2282;Contig2988;Contig3486;Contig564;Contig2269;CS090415303_3361.B1-62.M13F(-20)_C10.ab1;D04-CS0910001-6747-R144-40-M13F(-20).ab1;Contig2188;Contig3020;A05.CS090509303_3391.J5-92.M13F.ab1;Contig2279;C02-CS090823-6284-R12-26-M13F(-20).ab1;F0…	K09490;K09647;K09481;K13431;K03106;K12275;K09540;K03109;K12947;K12948;K03107;K07342;K03118;K10956	SPCS2, SPC2;SRP9;HSPA5, BIP;SEC61A;SEC62;SPCS3, SPC3;SRPR;tatC;IMP1;SEC63;SRP68;SRP54, ffh;SEC61G, SSS1, secE;SEC61B, SBH2
ko00941 Flavonoid biosynthesis	Contig3851;Contig800;Contig533;B07.CS090911_4198.S006-19.M13F(-20).ab1;Contig1837;Contig1414;Contig3626;Contig2160;C03.CS090523707_7769.Q6-70.M13F.ab1;Contig930;Contig2092;CT090708_8510_T049_41_M13F_20_D05.ab1;Contig119;Contig897;Contig1434;Contig1913;Contig3720;Contig156;Contig3796	K05278;K00660;K00588;K01859;K00487;K09754;K13065;K00475;K13082;K05280	DFR;E5.5.1.6;E2.1.1.104;CYP73A;E1.14.11.9;CYP98A3, C3'H;FLS;CHS;E2.3.1.133, HCT;E1.14.13.21
ko00730 Thiamine metabolism	CS090505305_3554.H6-55.M13F_D06.ab1;Contig1937;Contig4016;Contig835;CT090708_8510_T038_30_M13F_20_C06.ab1;Contig3733;Contig3668	K00949;K01662;K03147;K04487	thiC;E2.7.6.2, THI80;iscS, NFS1;dxs
ko03410 Base excision repair	E10-CS090818-6234-R006-58-M13F(-20).ab1;CT090708_8510_T022_24_M13F_B12.ab1;E04-CS0909086466-R067-052-M13F(-20).ab1;D03.CS090428306_3657.F9-58.M13F.ab1;CS090523304_3433.O3-34.M13F_F03.ab1;Contig616;CS090520304_3483.L9-84.M13F_B01.ab1;Contig2380;Contig3606;CS090512306_3678.K1-79.M13F_B06.ab1;C07.CS090519308_3865.L5-66.M13F.ab1;CS090512304_3482.J9-83.M13F_B02.ab1	K10798;K04802;K10803;K02335;K10802;K03505;K10772;K10801;K02326;K10563;K10773	POLD4;PCNA;POLE3;XRCC1;MBD4;DPO1, polA;mutM, fpg;PARP;APEX2;HMGB1;NTH
ko00640 Propanoate metabolism	Contig2300;Contig2078;Contig1770;CS090521307_3700.M10-1.M13F_H12.ab1;Contig1636;D07.CS090911_4222.S006-43.M13F(-20).ab1;Contig1797;CS090523303_3381.O2-82.M13F_B03.ab1;Contig1883;CS090507302_3208.H9-9.M13F_H04.ab1;CS090523306_3639.O5-40.M13F_E09.ab1;Contig1631;Contig3093;Contig1245;Contig320;C07-cs090823-6282-R010-31-M13F(-20).ab1;Contig2469;Contig3641;Contig1600;Contig820;C02-CS090827-6312-R020-2…	K11262;K00249;K02160;K01961;K05605;K14085;K01895;K00626;K00128;K01899;K00140	ACAC;E2.3.1.9, atoB;accB, bccP;ALDH7A1;E1.2.1.3;ACSS, acs;LSC1;ACADM, acd;accC;HIBCH;mmsA, iolA, ALDH6A1
ko05100 Bacterial invasion of epithelial cells	Contig785;Contig2525;Contig1851;Contig1042;CS090415300_3083.A8-84.M13F(-20)_B01.ab1;CS090422306_3668.D7-69.M13F(-20)_C04.ab1;Contig2439;Contig2361;Contig520;Contig2029;Contig1874;Contig3074;H01.CS090429303_3311.G1-12.M13F.ab1;CS090521304_3481.M7-82.M13F_B03.ab1;Contig2891;Contig1157;Contig2723;Contig3105	K01528;K05758;K05692;K04392;K04646	CLTC;ARPC2;RAC1;ACTB_G1;DNM
ko04723 Retrograde endocannabinoid signaling	CS090522304_3465.5-66.M13F_C07.ab1;CS090519307_3775.L4-76.M13F_B09.ab1;Contig1287;Contig3570;Contig1986;Contig3359	K04536;K04371;K15015	GNB1;SLC32A, VGAT;MAPK1_3
ko00513 Various types of N-glycan biosynthesis	Contig3941;Contig3179;Contig1878;Contig143;Contig62;Contig36;Contig1030;CS090417306_3670.C1-71.M13F(-20)_C02.ab1;E08-CS0907266017-R053-56-M13F.ab1;CS090417304_3439.B9-40.M3F(-20)_E09.ab1;CS090520306_3661.M1-62.M13F_C11.ab1	K00753;K07151;K01230;K12670;K12668;K12666;K03714	E2.4.1.214;WBP1;OST1, RPN1;STT3;MAN1;E2.4.2.38;OST2, DAD1
ko04530 Tight junction	Contig785;A12-CS0909086461-R062-012-M13F(-20).ab1;Contig2735;Contig2525;CS090523306_3689.O5-90.M13F_A07.ab1;CS090424306_3695.E10-96.M13F_A01.ab1;CS090415300_3083.A8-84.M13F(-20)_B01.ab1;CS090422306_3668.D7-69.M13F(-20)_C04.ab1;Contig2439;Contig537;CS090423304_3409.E3-10.M13F(-20)_H03.ab1;Contig2361;A05.CS090504301_3191.G6-92.M13F.ab1;Contig195;CS090505305_3521.H6-22.M13F_G03.ab1;Contig3899;CS0905…	K01110;K06100;K04382;K03097;K03456;K06110;K04424;K04354;K05692;K03115	PTEN;SYMPK;PPP2R1;ACTB_G1;ZAK, MLTK;EXOC3, SEC6L1;PPP2C;PPP2R2;CSNK2A;CSNK2B
ko04390 Hippo signaling pathway	Contig671;Contig2735;E05.CS090912_4828.S026-53.M13F(-20).ab1;B10-CS0909086466-R067-022-M13F(-20).ab1;Contig88;Contig2316;Contig751;CS090522302_3225.3-26.M13F_F11.ab1;Contig1736;Contig3989;Contig2396;Contig1981;CS090519307_3753.L4-54.M13F_D07.ab1;Contig2029;Contig2535;Contig3074;H01.CS090429303_3311.G1-12.M13F.ab1;G02-CS0910076788-R178-74-M13F(-20).ab1;Contig3015;B08.CS090410702_7276.A3-77.M13F(-2…	K08960;K04382;K03456;K06685;K04354;K05692;K06269;K03083;K06630	PPP2R1;ACTB_G1;MOB1, Mats;GSK3B;PPP1C;YWHAE;PPP2C;PPP2R2;CSNK1E
ko04623 Cytosolic DNA-sensing pathway	CS090429305_3542.G3-43.M13F_E06.ab1;B05.CS090504305_3579.G10-80.M13F.ab1;E04-CS0090905-1362-R039-052-M13F(-20).ab1;Contig3979;D04-CS0090905-1362-R039-040-M13F(-20).ab1;CS090423304_3448.E3-49.M13F(-20)_D12.ab1;Contig515;Contig31;Contig2646	K03025;K03016;K03014;K03018;K03009;K03007	RPB6, POLR2F;RPB10, POLR2L;RPC1, POLR3A;RPB12, POLR2K;RPC34, POLR3F;RPB8, POLR2H
ko04141 Protein processing in endoplasmic reticulum	Contig2363;Contig2117;Contig764;Contig362;G11.CS090417305_3513.B10-14.M13F(-20).ab1;G10.CS090504303_3314.G8-15.M13F.ab1;Contig670;CS090417304_3451.B9-52.M3F(-20)_D09.ab1;Contig288;CS090520301_3142.L6-43.M13F_E06.ab1;Contig1536;Contig2427;Contig1031;D02-CS0909027-6678-R114-38-M13F(-20).ab1;CS090524303_3363.P4-64.M13F_C09.ab1;CS090708_8510_T002_17_M13F_20_B05.ab1;Contig1202;Contig3978;Contig224;H05…	K06689;K13719;K13989;K09490;K08288;K14003;K07953;K13993;K12666;K03283;K12670;K03094;K14016;K08054;K11718;K10956;K09487;K07151;K09481;K12275;K13249;K04079;K10088;K14001;K08057;K09523;K14007;K14005;K10597;K14026;K12668;K10666;K09486;K14004;K09540;K09561;K05546;K14012;K03237;K09517;K14006;K14018;K01230;K03347;K09503;K14009;K09584;K03868;K13525;K10578;K09580;K09562;K14002;K07342;K10839;K01228;K10575	RBX1, ROC1;HSPA5, BIP;OS9;SKP1, CBF3D;SHP1, UBX1, NSFL1C;OTU1, YOD1;SCJ1;GANAB;SEC62;DERL2_3;CANX;OST1, RPN1;UBE4B, UFD2;CUL1, CDC53;EIF2S1;SEC13;PDIA6, TXNDC7;DNAJC3;HYOU1;UBE2D_E, UBC4, UBC5;SAR1;HSP90B, TRA1;UFD1;HSPBP1;BCAP31, BAP31;htpG, HSP90A;SEL1, SEL1L;PRKCSH;UBE2J1, NCUBE1, UBC6;PREB, SEC12;GCS1;SSR1;HUGT;STUB1, CHIP;SEC24;STT3;VCP, CDC48;PLAA, DOA1, UFD3;WBP1;HSP20;PDIA1, P4HB;SEC63;SE…
ko05216 Thyroid cancer	Contig245;Contig1986	K04371;K04368	MAP2K1, MEK1;MAPK1_3
ko04140 Regulation of autophagy	Contig380;CS090422306_3680.D7-81.M13F(-20)_B04.ab1;Contig2827;CS090522302_3209.3-10.M13F_H03.ab1;Contig2782;CS090523306_3691.O5-92.M13F_A05.ab1;Contig2005;CS090512305_3533.J10-34.M13F_F03.ab1;Contig186	K07198;K08333;K08341;K08343;K08339;K08336	PRKAA, AMPK;ATG12;PIK3R4, VPS15;ATG5;GABARAP, ATG8, LC3;ATG3
ko00592 alpha-Linolenic acid metabolism	Contig3924;Contig3024;B05.CS090424308_3880.F2-80.M13F.ab1;A07.CS090414300_3089.A6-90.M13F(-20).ab1;Contig1082;Contig3967;CS090520301_3174.L6-75.M13F_B10.ab1;Contig1349;Contig3245;Contig3331;Contig775;G02-G090909_6493-R092-074-M13F(-20).ab1;CS090421304_3406.C7-7.M13F(-20)_H06.ab1;Contig2311;Contig2731;H01-CS0909106515-R101-085-M13F(-20).ab1;CS090422305_3582.D6-83.M13F(-20)_B02.ab1;Contig3448;H02-C…	K05894;K10529;K10525;K10528;K10527;K08241;K00232;K07513;K00454;K10526	LOX2S;HPL;E1.3.1.42;E2.1.1.141;MFP2;ACAA1;E5.3.99.6, aoc;E1.3.3.6, ACOX1, ACOX3;OPCL1;DOX1
ko00240 Pyrimidine metabolism	CS090422308_3855.D9-56.M13F(-20)_D05.ab1;Contig2097;CS090520305_3527.L10-28.M13F_F09.ab1;G06-CS0910086796-R185-78-M13F(-20).ab1;Contig191;CS090523304_3436.O3-37.M13F_E12.ab1;F07.CS090522308_3829.8-30.M13F.ab1;Contig1654;Contig1897;CS090423308_3804.E7-4.M13F(-20)_H09.ab1;CS090507301_3134.H8-35.M13F_F02.ab1;CS090429305_3542.G3-43.M13F_E06.ab1;B05.CS090504305_3579.G10-80.M13F.ab1;Contig3979;D04-CS00…	K00254;K03016;K16329;K01955;K00384;K10808;K02335;K00761;K00940;K03018;K03008;K03009;K00609;K03007;K03025;K01520;K00876;K01493;K01431;K13800;K01510;K03505;K03014;K03012;K01240;K02326;K01956	POLD4;carB, CPA2;E2.7.1.48, udk;RRM2;POLE3;RPB10, POLR2L;E1.8.1.9, trxB;DPO1, polA;pyrB, PYR2;RPB12, POLR2K;comEB;ENTPD1_3_8;DHODH;RPB6, POLR2F;RPB11, POLR2J;upp, UPRT;E3.5.1.6;E2.7.4.6, ndk;RPC34, POLR3F;RPB8, POLR2H;RPB4, POLR2D;dut, DUT;psuG;RPC1, POLR3A;CMPK1, UMPK;URH1;carA, CPA1
ko05203 Viral carcinogenesis	Contig3643;Contig671;Contig3249;Contig2316;Contig3514;CT090708_8510_T043_36_M13F_20_C12.ab1;Contig3267;Contig1736;Contig106;Contig1981;CS090523307_3757.O6-58.M13F_D03.ab1;Contig1978;Contig1874;Contig2171;G02-CS0910076788-R178-74-M13F(-20).ab1;CS090524303_3377.P4-78.M13F_B07.ab1;Contig3811;G07-CS091001-6743-R140-79-M13F(-20).ab1;Contig2966;Contig520;F08.CS090519302_3276.K9-77.M13F.ab1;Contig2606;E…	K03120;K02206;K06067;K04392;K03124;K03141;K11594;K10610;K03137;K06630;K00873;K15306;K10691;K04371;K15979;K03144;K11838;K03875;K06627;K11254;K02146;K03062;K11252	UBR4, ZUBR1;TFIIE2, GTF2E2, TFA2;SKP2, FBXL1;PSMC1, RPT2;HDAC1_2;TFIIB, GTF2B, SUA7, tfb;DDX3X, bel;RAC1;TFIIH4, GTF2H4, TFB2;CCNA;DDB1;USP7, UBP15;TFIIH1, GTF2H1, TFB1;MAPK1_3;RANBP1;YWHAE;H4;SND1;H2B;CDK2;TBP, tbp;ATPeVAC39, ATP6D;PK, pyk
ko04978 Mineral absorption	CT090708_8510_T052_64_M13F_20_F04.ab1;B12-CS090906_6430-R046-024-M13F(-20).ab1;Contig3749;Contig1442;Contig3489;Contig2014;Contig1014;Contig3373;Contig2808;F10.CS090912_4365.S021-70.M13F(-20).ab1;CS090417308_3800.C3-1.M13F(-20)_H12.ab1;CS090508303_3311.I6-12.M13F_H01.ab1;Contig2025	K00522;K12347;K14686;K07213	SLC11A, NRAMP;SLC31A1, CTR1;FTH1;ATOX1, ATX1, copZ
ko04918 Thyroid hormone synthesis	G06.CS090414300_3018.A6-19.M13F(-20).ab1;Contig1844;Contig3020;Contig3119;E10.CS090414301_3138.A7-39.M13F(-20).ab1;Contig3188;Contig2799;E12.CS090504302_3236.G7-37.M13F.ab1;Contig2807;Contig1139;Contig1223;Contig2269	K09487;K09490;K00432;K00383;K08054	E1.8.1.7, GSR, gor;HSPA5, BIP;CANX;HSP90B, TRA1;E1.11.1.9
ko05160 Hepatitis C	A12-CS0909086461-R062-012-M13F(-20).ab1;Contig2735;Contig751;Contig1986;Contig3989;Contig2396;A05.CS090504301_3191.G6-92.M13F.ab1;Contig3899;Contig715;CS090519307_3753.L4-54.M13F_D07.ab1;G04-CS0909086478-R078-076-M13F(-20).ab1;C10.CS090911_4213.S006-34.M13F(-20).ab1;Contig3015;CS090415300_3056.A8-57.M13F(-20)_D04.ab1;Contig2325;Contig1625;Contig2967	K03237;K04354;K04382;K04371;K03083;K03456	PPP2R2;PPP2C;PPP2R1;MAPK1_3;GSK3B;EIF2S1
ko04144 Endocytosis	Contig529;G06.CS090410702_7218.A3-19.M13F(-20).ab1;Contig2487;E11-CS091005-6783-R173-59-M13F(-20).ab1;CT090708_8510_T055_03_M13F_20_A03.ab1;A02.CS090509303_3394.J5-95.M13F.ab1;F12.CS090410702_7224.A3-25.M13F(-20).ab1;Contig2182;Contig174;F02.CS090912_4453.S019-62.M13F(-20).ab1;CS090415302_3287.A10-88.M13F(-20)_B09.ab1;Contig3917;H11-CS091002_6753-R148-095-M13F(-20).ab1;Contig3100;Contig2921;Conti…	K12486;K12197;K12184;K11826;K07904;K12200;K03283;K12191;K01528;K11866;K12193;K12483;K04646;K12194;K12493;K15053;K12195;K07889;K12492;K12189;K00889;K07897;K01115;K12198;K12190	ARFGAP1;VPS24, CHMP3;SMAP;CHMP7;CHMP5, VPS60;CHMP6, VPS20;E2.7.1.68, PIP5K;RAB11A;VPS36, EAP45;PLD1_2;RAB7A;AP2M1;RAB5C;CLTC;VPS25, EAP20;CHMP1, VPS46, DID2;CHMP2A;DNM;EHD1;CHMP4, SNF7, VPS32;ARFGAP2_3;VPS28;STAMBP, AMSH;HSPA1_8;PDCD6IP, ALIX, RIM20
ko04915 Estrogen signaling pathway	Contig1064;Contig3753;Contig2487;G10.CS090504303_3314.G8-15.M13F.ab1;Contig2644;Contig87;Contig1757;F02.CS090912_4453.S019-62.M13F(-20).ab1;CS090415301_3107.A9-8.M13F(-20)_H05.ab1;Contig3865;Contig1856;Contig2586;Contig348;Contig1536;B10.CS090909_4105.S020-22.M13F(-20).ab1;Contig2372;Contig1972;E05.CS090424309_3944.F3-44.M13F.ab1;G02.CS090909_3763.S014-74.M13F(-20).ab1;CS090512301_3102.J6-3.M13F_…	K09487;K03283;K09571;K04371;K02183;K04368;K04079	htpG, HSP90A;FKBP4_5;MAP2K1, MEK1;HSP90B, TRA1;CALM;MAPK1_3;HSPA1_8
ko04630 Jak-STAT signaling pathway	Contig2667	K05438	GH
ko00072 Synthesis and degradation of ketone bodies	Contig2412;Contig1543;Contig3641;CS090512305_3534.J10-35.M13F_F02.ab1;Contig3093	K01641;K00626;K01640	E2.3.1.9, atoB;E4.1.3.4, HMGCL, hmgL;E2.3.3.10
ko00471 D-Glutamine and D-glutamate metabolism	C05.CS090417305_3567.B10-68.M13F(-20).ab1	K00261	GLUD1_2, gdhA
ko03070 Bacterial secretion system	CS090415303_3361.B1-62.M13F(-20)_C10.ab1;G04-CS091002_6753-R148-076-M13F(-20).ab1;CS090415301_3134.A9-35.M13F(-20)_F02.ab1	K03106;K03118	tatC;SRP54, ffh
ko00430 Taurine and hypotaurine metabolism	E12-CS091001-6740-R137-60-M13F(-20).ab1;G01-CS0910076786-R176-73-M13F(-20).ab1	K01580;K10712	ADO;E4.1.1.15, gadB, gadA, GAD
ko00770 Pantothenate and CoA biosynthesis	Contig2709;CS090423302_3253.E1-54.M13F(-20)_D07.ab1;Contig3981;Contig3687;Contig1450;Contig536	K00826;K00053;K01653;K00859;K01431;K01652	E2.2.1.6S, ilvH, ilvN;E2.2.1.6L, ilvB, ilvG, ilvI;ilvC;E3.5.1.6;E2.6.1.42, ilvE;coaE
ko04370 VEGF signaling pathway	Contig1851;Contig1874;CS090521308_3886.1-87.M13F_A10.ab1;Contig245;Contig187;Contig721;Contig1986;CS090521304_3481.M7-82.M13F_B03.ab1;Contig520	K06268;K04371;K04392;K04368	RAC1;MAP2K1, MEK1;MAPK1_3;PPP3R, CNB
ko00908 Zeatin biosynthesis	B12-CS0909027-6681-R117-24-M13F(-20).ab1;A01-CS090904_6392-R022-001-M13F(-20).ab1;CS090415303_3311.B1-12.M13F(-20)_G12.ab1;B10.CS090524302_3274.P3-75.M13F.ab1	K00279;K13493;K10760	UGT76C1_2;E1.5.99.12;IPT
ko00350 Tyrosine metabolism	C08.CS090504303_3364.G8-65.M13F.ab1;Contig3479;Contig866;F12-CS090826_6304-R013-072-M13F(-20).ab1;Contig1932;B06-CS090907_6444-R55-018-M13F(-20).ab1;H03-CS090927_6690-R121-087-M13F(-20).ab1;Contig724;Contig3086;Contig3799;Contig1213;Contig1853;CS090415301_3193.A9-94.M13F(-20)_A03.ab1;CS090512306_3661.K1-62.M13F_C11.ab1;Contig859;Contig2645;Contig910;Contig3771	K01555;K00817;K00457;K01800;K00121;K00276;K01557;K15849;K14454;K00815;K00811	frmA, ADH5, adhC;GOT1;HPD, hppD;hisC;ASP5;FAH, fahA;FAHD1;maiA, GSTZ1;E1.4.3.21, AOC2, AOC3, tynA;TAT;PAT, AAT
ko00040 Pentose and glucuronate interconversions	Contig1812;CS090415300_3018.A8-19.M13F(-20)_G06.ab1;Contig3467;Contig3975;Contig1073;Contig1054;B07.CS090524302_3277.P3-78.M13F.ab1;Contig1797;Contig2520;Contig3168;Contig648;G05-CS0909106512-R098-077-M13F(-20).ab1;Contig2354;Contig3700;Contig3543;Contig3233;Contig1600;E11-CS090907_6447-R58-059-M13F(-20).ab1;Contig2107;Contig2300;Contig1770;Contig3864;Contig3869;Contig3746;Contig2449;Contig714;Co…	K01728;K01213;K01783;K01805;K00854;K00012;K00128;K00963;K01051	E4.2.2.2, pel;E1.2.1.3;E3.1.1.11;E3.2.1.67;xylA;UGDH, ugd;UGP2, galU, galF;rpe, RPE;xylB, XYLB
ko00561 Glycerolipid metabolism	Contig819;CS090415302_3244.A10-45.M13F(-20)_E03.ab1;D07.CS090911_4222.S006-43.M13F(-20).ab1;Contig1696;Contig2639;Contig1797;E01.CS090515304_3447.K6-48.M13F.ab1;G04-CS090906_6431-R047-076-M13F(-20).ab1;CS090417307_3760.C2-61.M13F(-20)_C12.ab1;G09-CS091005-6780-R170-81-M13F(-20).ab1;Contig2828;Contig68;Contig1600;Contig3726;Contig2300;D10.CS090523302_3250.O1-51.M13F.ab1;D10-CS091003-6765-R156-46-M…	K03715;K09480;K07407;K13506;K13513;K14085;K00002;K13508;K00863;K15728;K00128;K12298;K13523;K00901;K06119;K13519;K00679;K06118	LPIN;GPAT3_4, AGPAT9, AGPAT6;ALDH7A1;LCLAT1, AGPAT8;E2.7.1.107, DGK, dgkA;LPT1, ALE1;AGPAT3_4;GPAT;CEL;E2.4.1.46;E1.2.1.3;E3.2.1.22B, galA, rafA;E2.4.1.241;AKR1A1, adh;SQD2;E3.13.1.1, sqd1, sqdb;E2.3.1.158;E2.7.1.29, DAK1, DAK2
ko04977 Vitamin digestion and absorption	Contig3548;F08.CS090522308_3828.8-29.M13F.ab1	K14617;K05665	LMBRD1;ABCC1
ko04664 Fc epsilon RI signaling pathway	CS090521304_3481.M7-82.M13F_B03.ab1;Contig1851;Contig520;Contig1874;Contig245;Contig1986	K04371;K04392;K04368	RAC1;MAP2K1, MEK1;MAPK1_3
ko00944 Flavone and flavonol biosynthesis	Contig2160	K05280	E1.14.13.21
ko00281 Geraniol degradation	Contig2412;CS090512305_3534.J10-35.M13F_F02.ab1	K01640	E4.1.3.4, HMGCL, hmgL
ko04142 Lysosome	CS090417307_3733.C2-34.M13F(-20)_F03.ab1;Contig3898;CS090512304_3423.J9-24.M13F_G01.ab1;CS090417307_3702.C2-3.M13F(-20)_H10.ab1;H08-CS0909106510-R096-092-M13F(-20).ab1;Contig285;D07-CS0909086469-R070-043-M13F(-20).ab1;F12.CS090428305_3524.F8-25.M13F.ab1;Contig3945;Contig3504;Contig1248;C01.CS090909_3714.S014-25.M13F(-20).ab1;Contig3111;CS090423306_3653.E5-54.M13F(-20)_D07.ab1;A02.CS090522308_3894…	K01379;K01373;K01369;K01366;K02154;K12309;K12403;K12398;K12382;K12400;K01444;K12393;K04646;K02144;K01074;K12373;K12347;K02155;K12402;K01365;K12391;K03661;K12392;K02146	AP3M;CTSD;ATPeVPF, ATP6F;PSAP, SGP1;AP1M;AP4M1;AGA, aspG;CTSH;AP1G1;ATPeVPL, ATP6L;AP4S1;CLTC;SLC11A, NRAMP;ATPeVI, ATP6N1A;ATPeV54kD;CTSF;LGMN;GLB1, ELNR1;AP4E1;HEXA_B;AP1B1;PPT;CTSL;ATPeVAC39, ATP6D
ko00480 Glutathione metabolism	G06.CS090414300_3018.A6-19.M13F(-20).ab1;Contig2023;Contig2994;Contig1117;G12.CS090515301_3112.K3-13.M13F.ab1;Contig2222;Contig3929;CS090523304_3436.O3-37.M13F_E12.ab1;A04-CS090725_0801-R048-04-M13F(-20).ab1;Contig2759;E12.CS090504302_3236.G7-37.M13F.ab1;Contig2831;Contig976;Contig1413;Contig1144;G03.CS090410701_7121.A2-22.M13F(-20).ab1;Contig1223;F08-CS0909086459-R060-068-M13F(-20).ab1;CS0905083…	K00036;K00432;K00383;K00434;K10808;K01919;K01469;K01256;K00799;K00031;K01920;K00033;K01255;K00797	E1.1.1.44, PGD, gnd;GST, gst;G6PD, zwf;E3.5.2.9;RRM2;pepN;CARP, pepA;speE, SRM;IDH1, IDH2, icd;E1.11.1.11;gshA;E6.3.2.3, gshB;E1.8.1.7, GSR, gor;E1.11.1.9
ko04112 Cell cycle - Caulobacter	Contig82;E07.CS090504304_3441.G9-42.M13F.ab1;G01.CS090523707_7723.Q6-24.M13F.ab1;Contig2937	K01358;K03544	clpP, CLPP;clpX, CLPX
ko04932 Non-alcoholic fatty liver disease (NAFLD)	CS090519306_3655.L3-56.M13F_D05.ab1;Contig1863;Contig2624;Contig751;Contig2835;Contig2396;Contig3516;Contig3637;Contig1619;CT090708_8510_T047_96_M13F_20_H12.ab1;Contig2634;Contig1874;Contig3969;A08.CS090519302_3206.K9-8.M13F.ab1;Contig3685;B10-CS090725_5999.R051-22.M13F.ab1;F03.CS090909_4146.S020-63.M13F(-20).ab1;D04-CS0910001-6745-R142-40-M13F(-20).ab1;Contig3431;Contig3888;CS090523306_3691.O5-9…	K03940;K00417;K03965;K02267;K00234;K02266;K00419;K00236;K03937;K11353;K03955;K03941;K03939;K02262;K02256;K03953;K03943;K03945;K02261;K03938;K00416;K04392;K03237;K03966;K07198;K00412;K07199;K03946;K00413;K07297;K03934;K03949;K03942;K00411;K03083;K00235;K02265;K03950;K08738	CYC;NDUFA5;NDUFV1;NDUFA1;CYTB, petB;QCR9, UCRC;NDUFS1;NDUFS8;PRKAB;EIF2S1;NDUFA6;NDUFS6;COX6A;GSK3B;NDUFAB1;QCR7, UQCRB;COX3;NDUFB10;NDUFV2;NDUFA13;NDUFS5;COX6B;NDUFS7;SDHA, SDH1;SDHC, SDH3;SDHB, SDH2;PRKAA, AMPK;RAC1;COX5B;NDUFB9;NDUFA2;NDUFA9;CYC1, CYT1, petC;NDUFS4;COX1;UQCRFS1, RIP1, petA;COX2;QCR6, UQCRH;ADIPOR
ko00950 Isoquinoline alkaloid biosynthesis	H03-CS090927_6690-R121-087-M13F(-20).ab1;Contig1932;Contig910;Contig3086;Contig3771	K00276;K15849;K14454;K00815;K00811	GOT1;E1.4.3.21, AOC2, AOC3, tynA;TAT;PAT, AAT;ASP5
ko05223 Non-small cell lung cancer	Contig245;CS090507304_3418.I1-19.M13F_G06.ab1;Contig1986;Contig943	K01522;K04371;K04368	MAP2K1, MEK1;MAPK1_3;FHIT
ko04964 Proximal tubule bicarbonate reclamation	Contig2284;C05.CS090417305_3567.B10-68.M13F(-20).ab1	K00025;K00261	MDH1;GLUD1_2, gdhA
ko00720 Carbon fixation pathways in prokaryotes	Contig2524;Contig807;CS090520306_3641.M1-42.M13F_E07.ab1;Contig1187;Contig3818;Contig395;CS090522300_3064.O10-65.M13F_C08.ab1;Contig2003;CS090429305_3555.G3-56.M13F_D05.ab1;Contig909;Contig331;Contig1883;C03.CS090429304_3469.G2-70.M13F.ab1;CS090507302_3208.H9-9.M13F_H04.ab1;Contig3093;Contig100;D01.CS090508306_3659.I9-60.M13F.ab1;C07-cs090823-6282-R010-31-M13F(-20).ab1;Contig3962;Contig2076;Conti…	K01681;K00297;K02160;K01961;K01648;K00031;K01895;K00626;K01595	E2.3.1.9, atoB;IDH1, IDH2, icd;metF, MTHFR;accB, bccP;ACSS, acs;ACO, acnA;accC;ACLY;ppc
ko00785 Lipoic acid metabolism	Contig2093	K03644	lipA
ko04972 Pancreatic secretion	Contig1851;Contig1693;Contig529;G06.CS090410702_7218.A3-19.M13F(-20).ab1;Contig1874;Contig3959;Contig1116;CS090521304_3481.M7-82.M13F_B03.ab1;Contig3384;H08.CS090415302_3204.A10-5.M13F(-20).ab1;Contig520;Contig2639;CS090521303_3326.M6-27.M13F_F10.ab1;H11-CS091002_6753-R148-095-M13F(-20).ab1	K07904;K12298;K04392;K07901	RAB8A, MEL;RAB11A;RAC1;CEL
ko00030 Pentose phosphate pathway	Contig2107;Contig3866;Contig1117;E02.CS090429303_3346.G1-47.M13F.ab1;Contig2304;H11-CS091001-6728-R132-95-M13F(-20).ab1;Contig714;CS090421305_3548.C8-49.M13F(-20)_D12.ab1;Contig3731;Contig1931;CS090521303_3347.M6-48.M13F_E01.ab1;Contig1347;CS090512304_3418.J9-19.M13F_G06.ab1;Contig3023;F08-CS0909086459-R060-068-M13F(-20).ab1;Contig3076;Contig2518;Contig2213;Contig3164;D12-CS0090905-1359-R035-048-…	K00036;K01810;K01835;K03841;K01783;K00616;K01057;K00850;K00615;K00033;K01623;K00948	pgm;E2.2.1.1, tktA, tktB;pfkA, PFK;E1.1.1.44, PGD, gnd;G6PD, zwf;GPI, pgi;PGLS, pgl, devB;PRPS, prsA;FBP, fbp;rpe, RPE;ALDO;E2.2.1.2, talA, talB
ko03022 Basal transcription factors	B11-CS090823-6284-R12-23-M13F(-20).ab1;Contig2653;CS090708_8510_T004_86_M13F_20_H02.ab1;A03-CS090818-6235-R007-3-M13F(-20).ab1;Contig2411;G07-CS091001-6743-R140-79-M13F(-20).ab1;Contig620;Contig2966;A05.CS090911_4088.S019-05.M13F(-20).ab1;CT090708_8510_T052_94_M13F_20_H10.ab1;CS090507304_3434.I1-35.M13F_F02.ab1;Contig757;G09.CS090504302_3215.G7-16.M13F.ab1;H09.CS090909_3590.S012-93.M13F(-20).ab1	K03120;K03127;K03139;K03144;K14649;K03124;K03141;K03128;K03130;K03125;K03137;K03134	TFIIE2, GTF2E2, TFA2;TAF1;TFIIH1, GTF2H1, TFB1;TFIIB, GTF2B, SUA7, tfb;TFIIF2, GTF2F2, TFG2;TAF10;TAF8;TAF5;TFIIH4, GTF2H4, TFB2;TBP, tbp;TAF2;TAF13
ko04960 Aldosterone-regulated sodium reabsorption	Contig1986	K04371	MAPK1_3
ko00591 Linoleic acid metabolism	Contig3245;Contig2311;Contig3331;H03.CS090429304_3409.G2-10.M13F.ab1;D01-CS0909086468-R069-037-M13F(-20).ab1	K00454;K15718	LOX2S;LOX1_5
ko04111 Cell cycle - yeast	A12-CS0909086461-R062-012-M13F(-20).ab1;Contig2735;B10.CS090508306_3674.I9-75.M13F.ab1;F05.CS090520303_3384.L8-85.M13F.ab1;A05.CS090504301_3191.G6-92.M13F.ab1;Contig3899;CS090519307_3753.L4-54.M13F_D07.ab1;CS090423305_3553.E4-54.M13F(-20)_D07.ab1;Contig2535;Contig2811;CS090521308_3850.1-51.M13F_D10.ab1;Contig3015;CS090415300_3056.A8-57.M13F(-20)_D04.ab1;H10-CS090827-6305-R014-094-M13F(-20).ab1;Co…	K02219;K04382;K06671;K03868;K03456;K06685;K04354;K03094;K03347;K02180;K02537	RBX1, ROC1;MAD2;PPP2R1;SKP1, CBF3D;STAG1_2, SCC3, IRR1;MOB1, Mats;PPP2C;PPP2R2;CUL1, CDC53;BUB3;CKS1
ko00590 Arachidonic acid metabolism	G06.CS090414300_3018.A6-19.M13F(-20).ab1;Contig252;Contig1139;Contig3188;Contig2799;Contig1609	K08726;K00432	EPHX2;E1.11.1.9
ko01051 Biosynthesis of ansamycins	CS090512304_3418.J9-19.M13F_G06.ab1;CS090421305_3548.C8-49.M13F(-20)_D12.ab1;Contig2304	K00615	E2.2.1.1, tktA, tktB
ko03040 Spliceosome	H02-CS091005-6781-R171-86-M13F(-20).ab1;Contig2823;CS090519305_3555.L2-56.M13F_D05.ab1;Contig2492;Contig1526;A11-CS0909027-6677-R113-11-M13F(-20).ab1;CS090522304_3404.5-5.M13F_H08.ab1;Contig2764;Contig599;CS090424306_3678.E10-79.M13F_B06.ab1;Contig2556;B09.CS090909_3518.S012-21.M13F(-20).ab1;H12.CS090504302_3200.G7-1.M13F.ab1;Contig2596;A02.CS090416302_3294.B3-95.M13F(-20).ab1;CS090421306_3624.C9…	K12845;K12821;K11086;K12871;K12890;K12831;K12829;K11098;K12848;K12872;K12818;K10599;K03283;K12623;K12881;K12834;K12877;K12858;K12891;K12855;K11095;K12869;K12820;K11093;K13025;K12856;K12896;K12822;K11088;K12830;K12854;K12859;K12837;K12832;K12878;K12863;K12893;K12885;K12741;K11094;K12823;K11097;K12897;K11091;K12626;K12828;K12862;K12900;K11092;K12836;K12835;K12849;K12812;K12833;K11096	MAGOH;SF3B14;TXNL4A, DIB1;SFRS1_9;RBMX, HNRNPG;TRA2;DDX23, PRP28;HNRNPA1_3;SF3B2, SAP145, CUS1;PRPF8, PRP8;SNU23;SNRPE, SME;U2AF2;SF3B5, SF3B10;SNRPF, SMF;PHF5A;CCDC12;DHX8, PRP22;DDX5, DBP2;SF3B3, SAP130, RSE1;SNRPD3, SMD3;SFRS7;DDX42, SF3B125;SNRP70;SF3B1, SAP155;LSM4;RBM22, SLT11;SF3B4, SAP49;PRPF19, PRP19;SNU13, NHP2L;PLRG1, PRL1, PRP46;PRPF40, PRP40;CRN, CRNKL1, CLF1, SYF3;LSM7;FUSIP1;PRPF38…
ko04070 Phosphatidylinositol signaling system	Contig1064;Contig3753;CS090424306_3695.E10-96.M13F_A01.ab1;CS090521304_3420.M7-21.M13F_G04.ab1;E11-CS091005-6783-R173-59-M13F(-20).ab1;Contig87;Contig1757;CS090415301_3107.A9-8.M13F(-20)_H05.ab1;CS090417307_3760.C2-61.M13F(-20)_C12.ab1;Contig1856;Contig348;B10.CS090909_4105.S020-22.M13F(-20).ab1;Contig1972;E05.CS090424309_3944.F3-44.M13F.ab1;G02.CS090909_3763.S014-74.M13F(-20).ab1;Contig2265;D10.…	K01110;K00999;K00901;K00921;K00888;K00889;K15422;K05857;K00981;K02183;K00913	PTEN;CDIPT;PLCD;SAL;CALM;E2.7.7.41, CDS1, CDS2, cdsA;ITPK1;PI4K;E2.7.1.107, DGK, dgkA;E2.7.1.68, PIP5K;PIKFYVE, FAB1
ko05140 Leishmaniasis	CS090522304_3412.5-13.M13F_G12.ab1;Contig2969;F05.CS090911_4264.S018-65.M13F(-20).ab1;Contig2030;CS090522301_3113.2-14.M13F_G11.ab1;Contig1986	K04733;K01404;K04371;K04730	IRAK1;GP63;IRAK4;MAPK1_3
ko00902 Monoterpenoid biosynthesis	CS090421301_3124.C4-25.M13F(-20)_F12.ab1;Contig2930;CS090417306_3608.C1-9.M13F(-20)_H04.ab1;Contig582;Contig1416	K15095;K07385	E1.1.1.208;TPS-Cin
ko03008 Ribosome biogenesis in eukaryotes	Contig2326;E03-CS090709_5799-R041-51-M13F(-20).ab1;C12.CS090509302_3260.J4-61.M13F.ab1;D08-CS091003-6764-R155-44-M13F(-20).ab1;F10.CS090504301_3126.G6-27.M13F.ab1;D02.CS090524302_3258.P3-59.M13F.ab1;Contig1451;Contig1430;Contig3071;Contig962;D05.CS090904_3153.S005-41.M13F(-20).ab1;Contig3484;C07-G090909_6502-R083-031-M13F(-20).ab1;CS090423301_3192.D10-93.M13F(-20)_A04.ab1;CS090421301_3101.C4-2.M1…	K14564;K12845;K14539;K14571;K14557;K11131;K07936;K03264;K03115;K14538;K11130;K03097;K07562;K14549;K14555;K14537;K11129;K14290;K06943;K14554;K14566	EIF6;SNU13, NHP2L;RIX7, NVL;UTP15;NUG2, GNL2;NMD3;NHP2, NOLA2;RAN;UTP21, WDR36;NUG1, GNL3;UTP13, TBL3;LSG1;NOG1;UTP24, FCF1;UTP6;NOP10, NOLA3;CSNK2A;CSNK2B;DKC1, NOLA4, CBF5;NOP56;XPO1, CRM1
ko00500 Starch and sucrose metabolism	Contig325;Contig2959;Contig2261;Contig3858;Contig1630;Contig2388;Contig2737;B07.CS090524302_3277.P3-78.M13F.ab1;CT090708_8510_T029_13_M13F_20_B01.ab1;CS090521303_3347.M6-48.M13F_E01.ab1;Contig118;Contig3168;G05-CS0909106512-R098-077-M13F(-20).ab1;CS090519304_3404.L1-5.M13F_H08.ab1;Contig2280;Contig2518;F08.CS090519303_3366.K10-68.M13F.ab1;A10.CS090515300_3086.K2-87.M13F.ab1;Contig3233;D05.CS09041…	K01810;K01835;K01188;K00844;K08678;K00770;K16055;K01193;K13648;K00847;K00695;K01051;K01179;K08679;K00703;K05350;K01213;K05349;K00012;K00963;K00975	pgm;GPI, pgi;UXS1;E3.2.1.4;HK;E3.2.1.21;E3.1.1.11;E2.7.1.4, scrK;UGP2, galU, galF;E2.4.2.24;E2.4.1.21, glgA;GAUT;E2.4.1.13;E3.2.1.26, sacA;bglB;E5.1.3.6;bglX;glgC;E3.2.1.67;UGDH, ugd;TPS
ko04660 T cell receptor signaling pathway	CS090521308_3886.1-87.M13F_A10.ab1;Contig245;Contig187;Contig751;Contig721;Contig1986;Contig2396;Contig3989;Contig1625	K06268;K04371;K03083;K04368	MAP2K1, MEK1;MAPK1_3;GSK3B;PPP3R, CNB
ko04668 TNF signaling pathway	Contig245;Contig1986	K04371;K04368	MAP2K1, MEK1;MAPK1_3
ko00520 Amino sugar and nucleotide sugar metabolism	Contig325;Contig1912;Contig2261;Contig2163;B07.CS090524302_3277.P3-78.M13F.ab1;CT090708_8510_T029_13_M13F_20_B01.ab1;CS090521303_3347.M6-48.M13F_E01.ab1;D05-CS090907_6445-R56-041-M13F(-20).ab1;Contig3168;G05-CS0909106512-R098-077-M13F(-20).ab1;CS090519304_3404.L1-5.M13F_H08.ab1;B11.CS090912_4798.S026-23.M13F(-20).ab1;Contig3441;Contig2518;A02.CS090522308_3894.8-95.M13F.ab1;A10.CS090515300_3086.K2…	K01810;K01711;K01835;K00844;K08678;K00770;K00847;K13648;K01183;K12446;K01784;K08679;K12373;K12449;K00966;K00326;K00621;K12451;K12448;K12450;K17497;K00012;K01209;K06118;K00963;K10046;K00975	pgm;gmd, GMDS;GPI, pgi;UXS1;HK;RHM;E2.7.1.4, scrK;E2.3.1.4, GNA1;E2.7.1.46;UGP2, galU, galF;E2.4.2.24;AXS;E3.2.1.55, abfA;GAUT;GMPP;UXE;GME;E5.1.3.6;glgC;galE, GALE;UGDH, ugd;E3.13.1.1, sqd1, sqdb;UER1;HEXA_B;E1.6.2.2;PMM;E3.2.1.14
ko04966 Collecting duct acid secretion	Contig3469;Contig3898;Contig818;F09-CS091003-6764-R155-69-M13F(-20).ab1;Contig504;Contig3721;Contig2834;Contig3504;B02.CS090912_4501.S023-14.M13F(-20).ab1;Contig3403;CS090524303_3320.P4-21.M13F_G04.ab1;CS090708_8510_T007_85_M13F_20_H01.ab1;Contig1333;D08-CS0907266017-R053-44-M13F.ab1;Contig1037;Contig1613;D07-CS0910076785-R175-43-M13F(-20).ab1;Contig725;Contig2101;Contig1406;Contig227;Contig2371;…	K02147;K02151;K02155;K02148;K02154;K02150;K02145;K02153;K02149;K02146;K02152	ATPeVG, ATP6G1;ATPeVE, ATP6E;ATPeVI, ATP6N1A;ATPeVA, ATP6A1;ATPeVC, ATP6C;ATPeVH, ATP6H;ATPeVB, ATP6B1;ATPeVD, ATP6M;ATPeVF, ATP6S14;ATPeVAC39, ATP6D;ATPeVPL, ATP6L
ko04062 Chemokine signaling pathway	Contig1851;Contig1874;Contig245;Contig751;Contig1986;Contig3359;CS090521304_3481.M7-82.M13F_B03.ab1;Contig3989;Contig2396;Contig520;Contig1625	K04536;K04371;K03083;K04392;K04368	RAC1;GNB1;MAP2K1, MEK1;MAPK1_3;GSK3B
ko00860 Porphyrin and chlorophyll metabolism	CT090708_8510_T052_64_M13F_20_F04.ab1;CS090508303_3308.I6-9.M13F_H04.ab1;Contig3749;Contig2929;C10-CS0909086464-R065-034-M13F(-20).ab1;E04-CS090709_5799-R041-52-M13F(-20).ab1;Contig2808;Contig2330;Contig2025;H12.CS090523301_3100.10-1.M13F.ab1;Contig2014;CS090520304_3434.L9-35.M13F_F02.ab1;Contig1462;CS090423307_3770.E6-70.M13F(-20)_C03.ab1;Contig2687;CS090417308_3800.C3-1.M13F(-20)_H12.ab1;CS0907…	K03405;K01698;K13606;K01772;K02492;K02257;K10960;K00522;K13071;K01749;K01719;K04040	hemH, FECH;NOL, NYC1;hemA;hemB, ALAD;chlG, bchG;chlP, bchP;hemD, UROS;chlI, bchI;COX10;FTH1;PAO, ACD1;hemC, HMBS
ko00270 Cysteine and methionine metabolism	CS090422308_3837.D9-38.M13F(-20)_E11.ab1;CS090424305_3536.E9-37.M13F_E12.ab1;Contig3893;Contig586;Contig3793;A04-CS090725_0801-R048-04-M13F(-20).ab1;Contig2831;Contig3829;Contig2062;CS090429306_3646.G4-47.M13F_E02.ab1;Contig2657;A06-CS0909029-6663-R124-6-M13F(-20).ab1;Contig884;Contig495;Contig910;Contig2291;CS090424306_3658.E10-59.M13F_D02.ab1;Contig881;CS090512306_3651.K1-52.M13F_D09.ab1;Contig…	K01738;K00899;K08967;K01244;K01739;K00558;K00789;K14454;K01011;K01761;K08963;K00547;K00811;K00549;K00928;K01251;K12524;K01762;K05933;K01611;K00815;K00797	metK;metB;GOT1;mtnD, mtnZ, ADI1;ACS;ASP5;E1.14.17.4;MTN;mmuM;TAT;DNMT1, dcm;TST, MPST, sseA;thrA;speE, SRM;metE;cysK;mtnK;lysC;mtnA;speD, AMD1;E4.4.1.11;E3.3.1.1, ahcY
ko00340 Histidine metabolism	Contig2300;Contig866;Contig1770;Contig1632;CT090708_8510_T035_07_M13F_20_A07.ab1;D07.CS090911_4222.S006-43.M13F(-20).ab1;Contig2469;Contig1600;Contig1797;Contig512;C02-CS090827-6312-R020-26-M13F(-20).ab1	K00013;K00817;K14085;K00128;K01693;K01590	hisD;E4.2.1.19, hisB;ALDH7A1;hisC;E1.2.1.3;hdc, HDC
ko00630 Glyoxylate and dicarboxylate metabolism	H12-CS090905-6399-R026-096-M13F(-20).ab1;Contig1560;Contig2524;CS090423302_3227.E1-28.M13F(-20)_F09.ab1;Contig1293;Contig3088;Contig2661;Contig1998;Contig1500;Contig406;Contig3937;Contig3809;Contig1513;Contig783;Contig331;C03.CS090429304_3469.G2-70.M13F.ab1;Contig891;Contig2539;A06.CS090429302_3290.F10-91.M13F.ab1;Contig3093;CS090520308_3882.M3-83.M13F_B02.ab1;E10-CS0909106514-R100-058-M13F(-20).…	K01681;K11517;K02437;K00025;K01915;K03781;K15919;K00600;K14272;K00626;K01647;K01602;K00122;K00026	gcvH, GCSH;glnA;HAO;MDH1;E2.3.1.9, atoB;GGAT;katE, CAT, catB, srpA;ACO, acnA;HPR2;glyA, SHMT;FDH;CS, gltA;MDH2;rbcS
ko04730 Long-term depression	A12-CS0909086461-R062-012-M13F(-20).ab1;Contig2735;Contig245;Contig1986;Contig3015;CS090415300_3056.A8-57.M13F(-20)_D04.ab1;A05.CS090504301_3191.G6-92.M13F.ab1;Contig2325;Contig3899;CS090519307_3753.L4-54.M13F_D07.ab1	K04382;K04371;K04368;K03456	PPP2C;MAP2K1, MEK1;PPP2R1;MAPK1_3
ko05200 Pathways in cancer	Contig622;CT090708_8510_T039_56_M13F_20_E08.ab1;CS090424306_3695.E10-96.M13F_A01.ab1;G10.CS090504303_3314.G8-15.M13F.ab1;Contig751;Contig2644;Contig3989;Contig2835;Contig2396;Contig2586;Contig1874;Contig1536;B10-CS090725_5999.R051-22.M13F.ab1;Contig2372;Contig1625;C01-CS091004-6773-R163-25-M13F(-20).ab1;Contig1851;Contig3811;CS090523306_3689.O5-90.M13F_A07.ab1;Contig245;F05.CS090520303_3384.L8-85…	K02206;K09487;K01110;K02219;K04371;K06067;K03868;K04392;K04368;K07203;K04079;K03875;K03872;K03083;K08738	RBX1, ROC1;PTEN;FRAP;SKP2, FBXL1;HDAC1_2;CYC;HSP90B, TRA1;TCEB1;MAPK1_3;GSK3B;htpG, HSP90A;RAC1;MAP2K1, MEK1;CDK2;CKS1
ko04110 Cell cycle	Contig671;CT090708_8510_T039_56_M13F_20_E08.ab1;Contig88;Contig2316;B10.CS090508306_3674.I9-75.M13F.ab1;Contig751;Contig1736;Contig3989;Contig2396;Contig1981;C03.CS090504305_3569.G10-70.M13F.ab1;G02-CS0910076788-R178-74-M13F(-20).ab1;Contig212;Contig1001;Contig1625;CS090708_8510_T002_25_M13F_20_C01.ab1;A03-CS090827-6309-R018-003-M13F(-20).ab1;E10-CS090818-6234-R006-58-M13F(-20).ab1;Contig209;Cont…	K02206;K04802;K06671;K06067;K03868;K03875;K06627;K03094;K03347;K02180;K02537;K04728;K03083;K06630	RBX1, ROC1;PCNA;MAD2;SKP2, FBXL1;HDAC1_2;SKP1, CBF3D;STAG1_2, SCC3, IRR1;GSK3B;YWHAE;CDK2;CUL1, CDC53;BUB3;ATM, TEL1;CCNA
ko04330 Notch signaling pathway	CT090708_8510_T039_56_M13F_20_E08.ab1;C06.CS090904_3046.S004-30.M13F(-20).ab1;CS090415302_3218.A10-19.M13F(-20)_F09.ab1	K06067;K04505;K06170	HDAC1_2;PSEN1, PS1;PEN2
ko00680 Methane metabolism	H12-CS090905-6399-R026-096-M13F(-20).ab1;Contig1560;Contig1432;G08.CS090414301_3116.A7-17.M13F(-20).ab1;F12-CS090826_6304-R013-072-M13F(-20).ab1;Contig3088;E02.CS090429303_3346.G1-47.M13F.ab1;Contig2073;D10-CS090725_5999.R051-46.M13F.ab1;CS090522300_3064.O10-65.M13F_C08.ab1;Contig1931;Contig783;G04-CS090906_6431-R047-076-M13F(-20).ab1;CS090422306_3620.D7-21.M13F(-20)_G04.ab1;Contig1347;Contig3023…	K00058;K01070;K00863;K01895;K00831;K01623;K03841;K15633;K00600;K00121;K15634;K01834;K01689;K00850;K01595;K00122	frmB, ESD, fghA;frmA, ADH5, adhC;PGAM, gpmA;gpmB;glyA, SHMT;FBP, fbp;ppc;gpmI;ALDO;pfkA, PFK;serC, PSAT1;serA, PHGDH;ENO, eno;ACSS, acs;FDH;E2.7.1.29, DAK1, DAK2
ko04745 Phototransduction - fly	Contig785;H02-CS090927_6689-R120-086-M13F(-20).ab1;Contig2525;Contig1064;Contig3753;Contig776;CS090415300_3083.A8-84.M13F(-20)_B01.ab1;CS090422306_3668.D7-69.M13F(-20)_C04.ab1;Contig2439;Contig2361;CS090507301_3188.H8-89.M13F_A08.ab1;Contig87;Contig1757;CS090415301_3107.A9-8.M13F(-20)_H05.ab1;Contig1286;Contig2029;Contig3280;Contig1856;Contig348;Contig3581;Contig3074;H01.CS090429303_3311.G1-12.M1…	K05692;K02183	CALM;ACTB_G1
ko05034 Alcoholism	Contig632;Contig1064;E05.CS090912_4828.S026-53.M13F(-20).ab1;CT090708_8510_T043_91_M13F_20_H07.ab1;CT090708_8510_T039_56_M13F_20_E08.ab1;B10-CS0909086466-R067-022-M13F(-20).ab1;Contig3753;Contig3514;G09-CS0910086796-R185-81-M13F(-20).ab1;G06.CS090504303_3318.G8-19.M13F.ab1;Contig3267;Contig615;Contig106;Contig87;Contig1757;CS090415301_3107.A9-8.M13F(-20)_H05.ab1;Contig971;CS090523307_3757.O6-58.M…	K04371;K11253;K06067;K04368;K11251;K04536;K11254;K02183;K06269;K05869;K11252	HDAC1_2;GNB1;CALM;MAPK1_3;H2A;PPP1C;CAMK4;H4;H2B;MAP2K1, MEK1;H3
ko00130 Ubiquinone and other terpenoid-quinone biosynthesis	F10.CS090410702_7226.A3-27.M13F(-20).ab1;E10-CS091005-6784-R174-58-M13F(-20).ab1;A04.CS090523702_7292.Q1-93.M13F.ab1;H03-CS090927_6690-R121-087-M13F(-20).ab1;Contig724;Contig1023;Contig2335;F01.CS090429303_3335.G1-36.M13F.ab1;C03.CS090509303_3369.J5-70.M13F.ab1;Contig3799;C02-CS0910076788-R178-26-M13F(-20).ab1;E07.CS090911_4254.S018-55.M13F(-20).ab1;Contig1179;Contig1213;Contig2138;CS090422301_31…	K00457;K09833;K01904;K00815;K06127;K05928;K03183	ubiE;HPD, hppD;COQ5;E6.2.1.12;E2.1.1.95;TAT;HPT, TPT
ko00710 Carbon fixation in photosynthetic organisms	Contig1995;Contig2271;Contig2304;CS090421305_3548.C8-49.M13F(-20)_D12.ab1;Contig219;Contig3451;Contig970;CS090424305_3514.E9-15.M13F_G10.ab1;Contig5;CS090512304_3418.J9-19.M13F_G06.ab1;Contig3023;Contig2477;CS090520308_3882.M3-83.M13F_B02.ab1;B11.CS090521302_3273.M4-74.M13F.ab1;Contig3962;CS090521308_3843.1-44.M13F_E05.ab1;Contig699;Contig3380;Contig3984;Contig2107;Contig1932;Contig406;Contig714;…	K00025;K00814;K01610;K00927;K14272;K00134;K00029;K14454;K00615;K01623;K00028;K03841;K01783;K01595;K01602;K01803;K05298;K00026	GOT1;GGAT;E1.1.1.40, maeB;E1.1.1.39;FBP, fbp;GAPDH, gapA;PGK, pgk;ppc;GPT, ALT;ALDO;TPI, tpiA;rbcS;E2.2.1.1, tktA, tktB;MDH1;E4.1.1.49, pckA;rpe, RPE;MDH2;GAPA
ko00310 Lysine degradation	Contig2300;CS090523309_3907.O8-8.M13F_H05.ab1;Contig1770;H06-CS090725_5999.R051-90.M13F.ab1;D07.CS090911_4222.S006-43.M13F(-20).ab1;CT090708_8510_T054_19_M13F_20_B07.ab1;CS090429306_3616.G5-17.M13F_G08.ab1;G04.CS090909_3380.S010-76.M13F(-20).ab1;Contig1797;Contig3102;Contig3093;Contig1595;D02.CS090909_3919.S007-38.M13F(-20).ab1;CT090708_8510_T013_42_M13F_20_D06.ab1;CS090422304_3457.D5-58.M13F(-20…	K00306;K00164;K14157;K11420;K14085;K00658;K00128;K00626;K11423	E2.3.1.9, atoB;ALDH7A1;SETD2, SET2;E1.2.1.3;DLST, sucB;OGDH, sucA;EHMT;PIPOX;AASS
ko05164 Influenza A	A08.CS090904_3120.S005-08.M13F(-20).ab1;Contig2487;Contig751;Contig468;Contig3989;Contig2835;Contig2396;F02.CS090912_4453.S019-62.M13F(-20).ab1;CS090522304_3404.5-5.M13F_H08.ab1;Contig2029;Contig3865;Contig3074;Contig1222;H01.CS090429303_3311.G1-12.M13F.ab1;CS090522301_3113.2-14.M13F_G11.ab1;B10-CS090725_5999.R051-22.M13F.ab1;B05.CS090523701_7179.P10-80.M13F.ab1;Contig2969;Contig2225;Contig1625;C…	K14298;K04371;K04368;K04733;K00787;K03237;K03283;K09523;K14290;K12812;K05692;K14404;K03083;K14396;K08738	DNAJC3;CPSF4, YTH1;CYC;IRAK4;RAE1;ACTB_G1;MAPK1_3;GSK3B;FDPS;PABPN1, PABP2;MAP2K1, MEK1;UAP56, BAT1, SUB2;EIF2S1;HSPA1_8;XPO1, CRM1
ko05162 Measles	CS090522304_3412.5-13.M13F_G12.ab1;Contig2487;Contig751;B10.CS090508307_3774.I10-75.M13F.ab1;Contig3989;Contig2396;Contig2915;F02.CS090912_4453.S019-62.M13F(-20).ab1;Contig3558;Contig3160;Contig715;Contig3071;G04-CS0909086478-R078-076-M13F(-20).ab1;Contig2626;C10.CS090911_4213.S006-34.M13F(-20).ab1;C01.CS090414300_3071.A6-72.M13F(-20).ab1;Contig3865;A02.CS090524304_3494.P5-95.M13F.ab1;Contig4009;…	K02206;K03097;K10144;K03237;K03283;K04733;K14753;K04730;K03115;K03083;K03247	IRAK1;IRAK4;RACK1;EIF3H;GSK3B;RCHY1, PIRH2;CSNK2A;CSNK2B;CDK2;EIF2S1;HSPA1_8
ko03420 Nucleotide excision repair	E10-CS090818-6234-R006-58-M13F(-20).ab1;Contig2309;Contig17;F05.CS090520303_3384.L8-85.M13F.ab1;CS090424305_3543.E9-44.M13F_E05.ab1;G07-CS091001-6743-R140-79-M13F(-20).ab1;Contig2380;Contig3725;CS090520306_3653.M1-54.M13F_D07.ab1;CS090512304_3482.J9-83.M13F_B02.ab1;CS090522307_3778.7-79.M13F_B06.ab1;CS090521308_3850.1-51.M13F_D10.ab1;Contig2236;D02-CS0909027-6678-R114-38-M13F(-20).ab1;Contig620;C…	K04802;K10740;K03868;K03144;K10841;K02335;K07466;K03141;K03505;K10849;K10610;K10839;K10756;K02326;K10609	DDB1;RBX1, ROC1;POLD4;RFC3_5;PCNA;RAD23, HR23;POLE3;TFIIH1, GTF2H1, TFB1;DPO1, polA;ERCC6, CSB, RAD26;CUL4;TFIIH4, GTF2H4, TFB2;RFA1, RPA1, rpa;ERCC1;RPA3
ko00460 Cyanoamino acid metabolism	H12-CS090905-6399-R026-096-M13F(-20).ab1;Contig1560;E11.CS090909_3267.S0009-59.M13F(-20).ab1;F07.CS090911_4246.S006-67.M13F(-20).ab1;Contig2280;Contig1630;Contig3088;Contig2481;Contig879;D10.CS090911_4225.S006-46.M13F(-20).ab1;Contig1501;D07-CS090907_6444-R55-043-M13F(-20).ab1;B01-cs090823-6282-R010-13-M13F(-20).ab1;Contig2428;CS090421302_3247.C5-48.M13F(-20)_E01.ab1	K01188;K08248;K05350;K00600;K05349	E4.1.2.10;glyA, SHMT;E3.2.1.21;bglB;bglX
ko04727 GABAergic synapse	Contig380;CS090524307_3737.P8-38.M13F_E11.ab1;CS090422306_3680.D7-81.M13F(-20)_B04.ab1;CS090522304_3465.5-66.M13F_C07.ab1;CS090423302_3227.E1-28.M13F(-20)_F09.ab1;Contig2827;E12-CS091001-6740-R137-60-M13F(-20).ab1;Contig1287;Contig1500;Contig3359;Contig2005;CS090519307_3775.L4-76.M13F_B09.ab1;Contig3570	K04536;K01580;K01915;K08341;K06027;K15015	glnA;NSF;GNB1;SLC32A, VGAT;GABARAP, ATG8, LC3;E4.1.1.15, gadB, gadA, GAD
ko04066 HIF-1 signaling pathway	CS090523303_3327.O2-28.M13F_F09.ab1;Contig1432;Contig622;Contig1995;B06.CS090909_3707.S014-18.M13F(-20).ab1;Contig973;Contig3451;Contig970;Contig5;Contig2042;CS090429306_3664.G5-65.M13F_C08.ab1;Contig3084;Contig905;CT090708_8510_T012_76_M13F_20_G04.ab1;Contig3004;E12-CS091003-6763-R154-60-M13F(-20).ab1;H12-CS091005-6780-R170-96-M13F(-20).ab1;Contig245;Contig1986;F05.CS090520303_3384.L8-85.M13F.ab…	K02991;K04371;K00162;K03868;K03259;K00844;K04368;K07203;K00161;K04688;K03872;K00134;K01689;K01103	RBX1, ROC1;FRAP;RP-S6e, RPS6;PDHA, pdhA;RPS6KB;HK;ENO, eno;TCEB1;MAPK1_3;PDHB, pdhB;PFKFB;MAP2K1, MEK1;EIF4E;GAPDH, gapA
ko04728 Dopaminergic synapse	Contig2735;Contig1064;E05.CS090912_4828.S026-53.M13F(-20).ab1;B10-CS0909086466-R067-022-M13F(-20).ab1;Contig3753;Contig751;Contig3989;Contig2396;Contig87;Contig1757;CS090415301_3107.A9-8.M13F(-20)_H05.ab1;CS090519307_3753.L4-54.M13F_D07.ab1;Contig1856;Contig348;Contig3015;B10.CS090909_4105.S020-22.M13F(-20).ab1;B08.CS090410702_7276.A3-77.M13F(-20).ab1;CS090522305_3575.9-76.M13F_B09.ab1;Contig188;…	K04382;K03456;K11583;K11584;K04354;K04536;K02183;K06269;K03083	PPP2R5;GNB1;PPP2R1;CALM;GSK3B;PPP1C;PPP2C;PPP2R2;PPP2R3
ko04151 PI3K-Akt signaling pathway	CS090523303_3327.O2-28.M13F_F09.ab1;Contig671;Contig2735;Contig88;Contig2316;CS090424306_3695.E10-96.M13F_A01.ab1;G10.CS090504303_3314.G8-15.M13F.ab1;Contig751;Contig2644;B06.CS090909_3707.S014-18.M13F(-20).ab1;Contig1736;Contig3989;Contig2396;Contig1981;CS090519307_3753.L4-54.M13F_D07.ab1;Contig2042;CS090429306_3664.G5-65.M13F_C08.ab1;Contig2586;Contig1874;Contig1536;Contig905;G02-CS0910076788-R…	K02206;K01110;K02991;K04382;K04392;K04368;K07203;K04688;K05438;K04354;K06630;K07198;K09487;K04371;K03259;K03456;K11583;K04079;K11584;K04536;K09420;K03083	RP-S6e, RPS6;GNB1;PPP2R1;PPP2R2;PPP2C;PRKAA, AMPK;RAC1;EIF4E;PPP2R3;PTEN;FRAP;PPP2R5;RPS6KB;HSP90B, TRA1;GSK3B;MAPK1_3;htpG, HSP90A;YWHAE;GH;MYB;MAP2K1, MEK1;CDK2
ko04976 Bile secretion	A10-CS091004-6772-R162-10-M13F(-20).ab1;Contig2437;B03.CS090416302_3281.B3-82.M13F(-20).ab1;G10-CS090827-6309-R018-082-M13F(-20).ab1;Contig2991;C03-CS091001-6731-R135-27-M12F(-20).ab1;B07-CS090907_6443-R54-019-M13F(-20).ab1;Contig3064;F01-CS0909086462-R063-061-M13F(-20).ab1;E10-CS091002_6752-R147-058-M13F(-20).ab1;Contig718;B09-CS0909086472-R072-021-M13F(-20).ab1;CS090421303_3307.C6-8.M13F(-27)_H…	K05681;K05667;K00021;K05658	ABCB1;ABCC3;E1.1.1.34;ABCG2
ko04340 Hedgehog signaling pathway	Contig751;CS090522302_3225.3-26.M13F_F11.ab1;Contig2396;Contig3989;B09-CS090827-6308-R017-021-M13F(-20).ab1;Contig1625;Contig314;Contig3400	K08960;K02218;K03083	CSNK1E;CSNK1, CK1;GSK3B
ko04744 Phototransduction	H02-CS090927_6689-R120-086-M13F(-20).ab1;Contig1064;Contig3753;Contig776;CS090507301_3188.H8-89.M13F_A08.ab1;Contig87;Contig1757;CS090415301_3107.A9-8.M13F(-20)_H05.ab1;Contig1286;Contig3280;Contig1856;Contig348;Contig3581;Contig3359;B10.CS090909_4105.S020-22.M13F(-20).ab1;Contig1972;E05.CS090424309_3944.F3-44.M13F.ab1;G02.CS090909_3763.S014-74.M13F(-20).ab1;Contig1787;Contig2265	K04536;K02183	GNB1;CALM
ko05161 Hepatitis B	E10-CS090818-6234-R006-58-M13F(-20).ab1;CS090523306_3689.O5-90.M13F_A07.ab1;A02.CS090524304_3494.P5-95.M13F.ab1;CS090424306_3695.E10-96.M13F_A01.ab1;Contig245;CT090708_8510_T027_76_M13F_20_G04.ab1;C03.CS090504305_3569.G10-70.M13F.ab1;Contig1986;H04-CS0909086462-R063-088-M13F(-20).ab1;B10-CS090725_5999.R051-22.M13F.ab1;Contig2835;B10.CS090508307_3774.I10-75.M13F.ab1;CT090708_8510_T043_47_M13F_20_D…	K02206;K04802;K01110;K04371;K04368;K06627;K11594;K10610;K04416;K08738	DDB1;PTEN;PCNA;CYC;MAPK1_3;DDX3X, bel;MAP3K1, MEKK1;MAP2K1, MEK1;CDK2;CCNA
ko00627 Aminobenzoate degradation	Contig2394;Contig2103;H07.CS090414300_3005.A6-6.M13F(-20).ab1;Contig2317;Contig2893;Contig1429;G07-CS0909027-6678-R114-79-M13F(-20).ab1;Contig3605;Contig1866;A08-CS0909106511-R097-008-M13F(-20).ab1;Contig527;Contig1170;Contig3627;Contig3195;Contig1056;Contig205;Contig3674;Contig1495;Contig247	K00517;K01113	phoD;E1.14.-.-
ko00511 Other glycan degradation	CS090417307_3733.C2-34.M13F(-20)_F03.ab1;Contig3111;B02-CS091001-6731-R135-14-M12F(-20).ab1;Contig1681;Contig1110;A02.CS090522308_3894.8-95.M13F.ab1;CS090523706_7630.Q5-31.M13F_F06.ab1	K12373;K17108;K01444;K12309	AGA, aspG;GLB1, ELNR1;HEXA_B;GBA2
ko01210 2-Oxocarboxylic acid metabolism	CS090422308_3837.D9-38.M13F(-20)_E11.ab1;Contig2524;Contig807;Contig1932;Contig3818;CS090416304_3446.B5-47.M13F(-20)_E02.ab1;Contig2744;CS090512305_3519.J10-20.M13F_G05.ab1;Contig3981;Contig3937;Contig1513;CT090708_8510_T037_14_M13F_20_B02.ab1;Contig331;Contig135;C03.CS090429304_3469.G2-70.M13F.ab1;Contig162;Contig2709;CS090519304_3437.L1-38.M13F_E11.ab1;CS090423302_3253.E1-54.M13F(-20)_D07.ab1;B…	K00030;K01649;K00814;K14682;K14272;K00031;K14454;K01647;K00052;K01704;K00811;K01703;K01681;K01653;K00928;K01652;K00826;K01438;K00930;K00053;K14677	E2.2.1.6S, ilvH, ilvN;GOT1;ACY1;GGAT;argE;ASP5;leuA;leuD;GPT, ALT;leuC;leuB;ilvC;IDH1, IDH2, icd;E2.6.1.42, ilvE;IDH3;ACO, acnA;lysC;E2.2.1.6L, ilvB, ilvG, ilvI;argAB;CS, gltA;argB
ko04742 Taste transduction	Contig3359	K04536	GNB1
ko00604 Glycosphingolipid biosynthesis - ganglio series	CS090417307_3733.C2-34.M13F(-20)_F03.ab1;Contig3111;Contig1681;A02.CS090522308_3894.8-95.M13F.ab1	K12373;K12309	GLB1, ELNR1;HEXA_B
ko05205 Proteoglycans in cancer	CS090523303_3327.O2-28.M13F_F09.ab1;Contig785;Contig2525;Contig1851;E05.CS090912_4828.S026-53.M13F(-20).ab1;B10-CS0909086466-R067-022-M13F(-20).ab1;Contig245;CS090415300_3083.A8-84.M13F(-20)_B01.ab1;Contig1986;CS090422306_3668.D7-69.M13F(-20)_C04.ab1;Contig2439;CS090507302_3200.H9-1.M13F_H12.ab1;Contig2361;Contig520;Contig2029;CS090417306_3678.C1-79.M13F(-20)_B06.ab1;Contig2042;CS090429306_3664.G…	K02991;K04371;K04392;K04368;K07203;K01365;K04688;K12823;K05692;K06269	FRAP;RP-S6e, RPS6;DDX5, DBP2;RPS6KB;ACTB_G1;MAPK1_3;PPP1C;RAC1;MAP2K1, MEK1;CTSL
ko04130 SNARE interactions in vesicular transport	CS090507303_3333.H10-34.M13F_F03.ab1;Contig3916;CS090421304_3461.C7-62.M13F(-20)_C11.ab1;Contig1212;Contig3868;Contig2750;CT090708_8510_T047_37_M13F_20_D01.ab1;Contig3528;Contig3230;Contig3970;Contig3163;Contig629;Contig3666;CS090507305_3537.I2-38.M13F_E11.ab1;Contig3306;CS090422302_3213.D3-14.M13F(-20)_G11.ab1;Contig2306;Contig1876;Contig922	K08516;K08493;K08503;K08506;K08488;K08517;K08486;K08505;K08496;K08490;K08515	VTI1;SFT1;SYP7;STX7;STX5;STX1B_2_3;YKT6;SEC22;GOSR2, BOS1;VAMP7;SYP5
ko05032 Morphine addiction	CS090522304_3465.5-66.M13F_C07.ab1;CS090519307_3775.L4-76.M13F_B09.ab1;Contig1287;Contig3570;Contig3359	K04536;K15015	GNB1;SLC32A, VGAT
ko00905 Brassinosteroid biosynthesis	Contig2077;C07-CS090709_5799-R041-31-M13F(-20).ab1	K09591	DET2
ko04621 NOD-like receptor signaling pathway	Contig2586;Contig3119;Contig1536;G10.CS090504303_3314.G8-15.M13F.ab1;Contig3039;Contig1986;Contig2644;Contig2343;Contig2372;Contig2807;G10-CS0909106510-R096-082-M13F(-20).ab1;Contig2046	K09487;K04371;K12795;K04079	htpG, HSP90A;SUGT1, SGT1;HSP90B, TRA1;MAPK1_3
ko05211 Renal cell carcinoma	Contig622;Contig1851;Contig1874;Contig245;F05.CS090520303_3384.L8-85.M13F.ab1;CS090521308_3850.1-51.M13F_D10.ab1;Contig1986;CS090521304_3481.M7-82.M13F_B03.ab1;Contig520	K03872;K04371;K03868;K04392;K04368	RBX1, ROC1;RAC1;MAP2K1, MEK1;TCEB1;MAPK1_3
ko05130 Pathogenic Escherichia coli infection	Contig1042;Contig4012;Contig1823;Contig3942;Contig3903;Contig3251;Contig2968;Contig2458;Contig2029;CS090421306_3645.C9-46.M13F(-20)_E03.ab1;Contig3074;H01.CS090429303_3311.G1-12.M13F.ab1;Contig2088;Contig2175;Contig3303;Contig785;CS090521305_3582.M8-83.M13F_B02.ab1;Contig1722;Contig2525;Contig4010;CS090415300_3083.A8-84.M13F(-20)_B01.ab1;Contig2439;CS090422306_3668.D7-69.M13F(-20)_C04.ab1;Contig2…	K07375;K05758;K05692;K07374;K11294	ARPC2;TUBB;TUBA;ACTB_G1;NCL, NSR1
ko05033 Nicotine addiction	CS090522304_3465.5-66.M13F_C07.ab1;CS090519307_3775.L4-76.M13F_B09.ab1;Contig1287;Contig3570	K15015	SLC32A, VGAT
ko05217 Basal cell carcinoma	Contig3989;Contig2396;Contig1625;Contig751	K03083	GSK3B
ko05204 Chemical carcinogenesis	Contig2023;F12-CS090826_6304-R013-072-M13F(-20).ab1;Contig2994;Contig2222;Contig3929;Contig2759;Contig1895;Contig1438;Contig18;Contig1144;G03.CS090410701_7121.A2-22.M13F(-20).ab1;Contig394;Contig2692;Contig2753;CS090415301_3193.A9-94.M13F(-20)_A03.ab1;Contig3416;Contig3143;Contig2195;Contig2838;Contig2645;Contig550;Contig3352	K00799;K00121	frmA, ADH5, adhC;GST, gst
ko05168 Herpes simplex infection	CS090423304_3423.E3-24.M13F(-20)_G01.ab1;Contig3249;E05.CS090912_4828.S026-53.M13F(-20).ab1;B10-CS0909086466-R067-022-M13F(-20).ab1;A03-CS090818-6235-R007-3-M13F(-20).ab1;Contig2835;Contig2492;Contig1526;CT090708_8510_T052_94_M13F_20_H10.ab1;Contig599;Contig3071;B11-CS090823-6284-R12-23-M13F(-20).ab1;Contig2596;B10-CS090725_5999.R051-22.M13F.ab1;B08.CS090410702_7276.A3-77.M13F(-20).ab1;Contig188;…	K03120;K02206;K03127;K12893;K12890;K03237;K03347;K03094;K12881;K03115;K03130;K12891;K03134;K03097;K11838;K12896;K15414;K03875;K06269;K08738	SKP2, FBXL1;CYC;C1QBP;SFRS1_9;SKP1, CBF3D;PPP1C;TAF10;CUL1, CDC53;EIF2S1;TAF13;USP7, UBP15;SFRS4_5_6;SFRS2;SFRS7;CSNK2A;TAF5;THOC4, ALY;CSNK2B;CDK2;TBP, tbp
ko05210 Colorectal cancer	Contig1851;Contig1874;Contig245;Contig751;Contig1986;H04-CS0909086462-R063-088-M13F(-20).ab1;B10-CS090725_5999.R051-22.M13F.ab1;CS090521304_3481.M7-82.M13F_B03.ab1;Contig3989;Contig2835;Contig2396;Contig520;Contig1625	K04371;K03083;K04392;K04368;K08738	RAC1;CYC;MAP2K1, MEK1;MAPK1_3;GSK3B
ko00563 Glycosylphosphatidylinositol(GPI)-anchor biosynthesis	C03.CS090416302_3269.B3-70.M13F(-20).ab1;CS090423308_3861.E7-61.M13F(-20)_C12.ab1;Contig3028;Contig1047	K05293;K09658;K03861;K05291	PIGS;DPM2;PIGU;PIGP, GPI19, DSCR5
ko00780 Biotin metabolism	CS090417301_3147.B6-48.M13F(-20)_E01.ab1;CT090708_8510_T054_43_M13F_20_D07.ab1;Contig2577;Contig1954;Contig176;H04.CS090509302_3208.J4-9.M13F.ab1	K00059;K09458;K02372	fabF;fabG;fabZ
ko04122 Sulfur relay system	CS090417307_3749.C2-50.M13F(-20)_D11.ab1;Contig4016;Contig604	K14169;K01011;K04487	CTU2, NCS2;iscS, NFS1;TST, MPST, sseA
ko00330 Arginine and proline metabolism	CS090423302_3227.E1-28.M13F(-20)_F09.ab1;Contig2540;D07.CS090911_4222.S006-43.M13F(-20).ab1;A04-CS090725_0801-R048-04-M13F(-20).ab1;Contig2831;Contig1392;B10-CS091003-6767-R158-22-M13F(-20).ab1;Contig1797;C05.CS090417305_3567.B10-68.M13F(-20).ab1;CS090507305_3532.I2-33.M13F_F04.ab1;Contig135;Contig1099;Contig2345;Contig2447;Contig2112;Contig910;Contig3542;Contig1600;Contig2506;Contig1555;Contig83…	K10536;K00819;K01259;K00318;K00286;K01476;K14682;K14085;K00294;K14454;K00128;K00261;K01583;K00811;K12657;K01915;K01438;K00930;K01611;K00472;K14677;K00147;K00797	E1.2.1.88;GOT1;E1.5.1.2, proC;E2.6.1.13, rocD;E1.14.11.2;ALDH7A1;ACY1;E1.5.99.8;ALDH18A1, P5CS;argE;ASP5;pip;glnA;E3.5.3.1, rocF, arg;speE, SRM;E1.2.1.3;E3.5.3.12;proA;E4.1.1.19;speD, AMD1;argAB;GLUD1_2, gdhA;argB
ko00196 Photosynthesis - antenna proteins	Contig1426;Contig1621;F11.CS090428306_3625.F9-26.M13F.ab1	K08914;K08912	LHCB3;LHCB1
ko00980 Metabolism of xenobiotics by cytochrome P450	Contig2023;F12-CS090826_6304-R013-072-M13F(-20).ab1;Contig2994;Contig2222;Contig3929;Contig2759;Contig1895;Contig1438;Contig18;Contig1144;G03.CS090410701_7121.A2-22.M13F(-20).ab1;Contig394;Contig2692;Contig2753;CS090415301_3193.A9-94.M13F(-20)_A03.ab1;Contig3416;Contig3143;Contig2195;Contig2838;Contig2645;Contig550;Contig3352	K00799;K00121	frmA, ADH5, adhC;GST, gst
ko03050 Proteasome	Contig2633;Contig3521;Contig1309;CS090424305_3521.E9-22.M13F_G03.ab1;Contig1316;Contig1622;Contig1182;Contig2813;Contig1777;Contig2333;H01-CS091002_6754-R149-085-M13F(-20).ab1;Contig3212;Contig2171;Contig3773;Contig3744;G08.CS090523702_7216.Q1-17.M13F.ab1;Contig3404;Contig1518;Contig2086;Contig2885;Contig3002;Contig633;Contig1924;CS090512306_3635.K1-36.M13F_F01.ab1;CS090423308_3870.E7-70.M13F(-20…	K02734;K03028;K02725;K03064;K02735;K03066;K02732;K02727;K03037;K03030;K02736;K11599;K03063;K03035;K02738;K02728;K02730;K03039;K03061;K02729;K03032;K03038;K03031;K03033;K02739;K03065;K02731;K02726;K03062;K03036	PSMD8, RPN12;PSMC1, RPT2;PSMC6, RPT4;PSMD1, RPN2;PSMD3, RPN3;PSMA5;PSMA2;PSMC4, RPT3;PSMB6;PSMB1;PSMC3, RPT5;PSMD6, RPN7;PSMA4;PSMB7;PSMA3;PSMA7;PSMD11, RPN6;PSMC5, RPT6;PSMB2;PSMA1;PSMA6;PSMC2, RPT1;PSMD2, RPN1;PSMD14, RPN11, POH1;POMP, UMP1;PSMD13, RPN9;PSMB3;PSMD7, RPN8;PSMD12, RPN5;PSMB4
ko00120 Primary bile acid biosynthesis	CS090423305_3591.E4-92.M13F(-20)_A05.ab1	K11992	ACOT8, PTE
ko03013 RNA transport	Contig3307;CS090415300_3033.A8-34.M13F(-20)_F03.ab1;Contig79;E03.CS090515302_3245.K4-46.M13F.ab1;E02.CS090909_3547.S012-50.M13F(-20).ab1;CT090708_8510_T040_60_M13F_20_E12.ab1;F10-CS090926-6656-R108-70-M13F(-20).ab1;B06.CS090909_3707.S014-18.M13F(-20).ab1;Contig3101;A11-CS0909027-6677-R113-11-M13F(-20).ab1;Contig1921;Contig2239;Contig92;CS090522304_3404.5-5.M13F_H08.ab1;Contig2561;Contig599;Contig…	K03231;K03257;K13126;K07936;K13175;K12881;K14328;K12877;K03247;K03240;K14309;K03251;K10577;K14298;K03259;K13025;K03245;K03113;K03253;K14290;K05749;K03243;K03254;K14324;K03246;K14289;K12878;K14004;K13137;K03237;K03262;K03249;K14315;K14306;K14312;K07562;K03248;K14319;K03260;K12812;K12160;K14293;K03236	EIF1A;EIF4G;NDC1, TMEM48;MAGOH;NMD3;EIF3A;RAN;EIF2B5;EIF4E;EIF2S1;SAP18;EIF3J;SEC13;PABPC;STRAP, UNRIP;RAE1;EIF4A;EIF3H;EIF3I;EIF5B;UPF3, RENT3;UBE2I, UBC9;SUMO, SMT3;EIF1, SUI1;EIF3G;EIF3F;NUP155;EIF3B;RANGAP1;XPO5;EIF3D;THOC6;THOC1;KPNB1;EEF1A;NUP93;THOC4, ALY;NUP62;CYFIP;UAP56, BAT1, SUB2;EIF5;EIF4A3, FAL1;XPO1, CRM1
ko04114 Oocyte meiosis	Contig671;Contig2735;Contig1064;E05.CS090912_4828.S026-53.M13F(-20).ab1;B10-CS0909086466-R067-022-M13F(-20).ab1;Contig3753;Contig88;Contig2316;Contig1736;Contig1981;Contig87;Contig1757;CS090415301_3107.A9-8.M13F(-20)_H05.ab1;CS090519307_3753.L4-54.M13F_D07.ab1;Contig1856;Contig348;G02-CS0910076788-R178-74-M13F(-20).ab1;Contig3015;B10.CS090909_4105.S020-22.M13F(-20).ab1;B08.CS090410702_7276.A3-77.…	K02206;K06268;K04382;K04371;K03868;K04368;K03456;K11584;K03347;K02183;K03094;K02537;K06269;K06630	RBX1, ROC1;MAD2;PPP2R5;PPP2R1;SKP1, CBF3D;CALM;MAPK1_3;PPP1C;YWHAE;PPP2C;MAP2K1, MEK1;CDK2;CUL1, CDC53;PPP3R, CNB
ko02020 Two-component system	Contig2394;Contig2249;CS090423302_3227.E1-28.M13F(-20)_F09.ab1;Contig3093;Contig2137;Contig1500;CS090505304_3453.H5-54.M13F_D07.ab1;H04-CS0909086462-R063-088-M13F(-20).ab1;B10-CS090725_5999.R051-22.M13F.ab1;Contig2381;Contig2835;Contig3641;Contig2111	K00412;K01113;K00626;K00411;K01915;K00413;K08738	glnA;E2.3.1.9, atoB;phoD;CYTB, petB;CYC1, CYT1, petC;CYC;UQCRFS1, RIP1, petA
ko00010 Glycolysis / Gluconeogenesis	Contig3643;Contig1995;Contig2271;CT090708_8510_T043_36_M13F_20_C12.ab1;D10-CS090725_5999.R051-46.M13F.ab1;Contig3451;Contig970;C08.CS090909_3817.S015-32.M13F(-20).ab1;Contig5;CS090521303_3347.M6-48.M13F_E01.ab1;Contig1978;CS090507302_3208.H9-9.M13F_H04.ab1;Contig544;Contig3084;Contig2518;Contig1346;Contig1600;Contig699;Contig3984;Contig2300;E12-CS091003-6763-R154-60-M13F(-20).ab1;Contig760;G08.CS…	K01810;K01835;K00162;K00844;K01792;K01610;K00927;K00161;K14085;K00002;K00134;K01895;K00128;K00382;K00873;K01623;K01568;K00627;K03841;K01834;K15634;K00121;K00131;K15633;K01785;K00850;K01689;K01803	frmA, ADH5, adhC;pgm;GPI, pgi;PDHA, pdhA;E5.1.3.15;HK;PGAM, gpmA;ALDH7A1;E4.1.1.1, pdc;gpmB;DLAT, aceF, pdhC;E5.1.3.3, galM;PDHB, pdhB;E1.2.1.9, gapN;FBP, fbp;PGK, pgk;GAPDH, gapA;gpmI;ALDO;TPI, tpiA;pfkA, PFK;ENO, eno;E1.2.1.3;ACSS, acs;E4.1.1.49, pckA;AKR1A1, adh;PK, pyk;DLD, lpd, pdhD
ko04010 MAPK signaling pathway	Contig1851;D12.CS090909_3929.S007-48.M13F(-20).ab1;Contig2487;CS090521308_3886.1-87.M13F_A10.ab1;Contig245;Contig187;Contig721;Contig1986;Contig195;Contig520;Contig2915;F02.CS090912_4453.S019-62.M13F(-20).ab1;Contig3558;A06-CS0909086476-R076-006-M13F(-20).ab1;Contig2626;C01.CS090414300_3071.A6-72.M13F(-20).ab1;Contig2912;Contig3865;Contig4009;Contig1874;Contig1806;CS090521304_3481.M7-82.M13F_B03.…	K06268;K04428;K04371;K04392;K04368;K04424;K03283;K04459;K04416	ZAK, MLTK;MAP3K4, MEKK4;MAPK1_3;RAC1;DUSP, MKP;MAP3K1, MEKK1;MAP2K1, MEK1;HSPA1_8;PPP3R, CNB
ko03440 Homologous recombination	F04-CS0910086796-R185-64-M13F(-20).ab1;CS090522307_3778.7-79.M13F_B06.ab1;Contig2380;Contig3725;CS090512304_3482.J9-83.M13F_B02.ab1	K07466;K02335;K03505;K10740;K10866	POLD4;RAD50;RFA1, RPA1, rpa;DPO1, polA;RPA3
ko01220 Degradation of aromatic compounds	Contig1434;Contig2645;F12-CS090826_6304-R013-072-M13F(-20).ab1;Contig2092;Contig819;CS090415301_3193.A9-94.M13F(-20)_A03.ab1	K00487;K00002;K00121	frmA, ADH5, adhC;AKR1A1, adh;CYP73A
ko04720 Long-term potentiation	H02-CS090927_6689-R120-086-M13F(-20).ab1;Contig1064;E05.CS090912_4828.S026-53.M13F(-20).ab1;B10-CS0909086466-R067-022-M13F(-20).ab1;Contig3753;Contig776;CS090521308_3886.1-87.M13F_A10.ab1;Contig245;Contig187;Contig721;G09-CS0910086796-R185-81-M13F(-20).ab1;Contig1986;CS090507301_3188.H8-89.M13F_A08.ab1;Contig87;Contig1757;CS090415301_3107.A9-8.M13F(-20)_H05.ab1;Contig1286;Contig3280;Contig1856;Co…	K06268;K04371;K02183;K04368;K06269;K05869	MAP2K1, MEK1;CALM;MAPK1_3;PPP1C;CAMK4;PPP3R, CNB
ko04120 Ubiquitin mediated proteolysis	Contig622;CS090512306_3621.K1-22.M13F_G03.ab1;Contig2309;Contig313;CS090521308_3845.1-46.M13F_E03.ab1;CS090507302_3272.H9-73.M13F_B12.ab1;Contig3566;Contig1939;Contig3353;Contig2874;F07-G0907245986-TB0723054-M13F.ab1;Contig1113;E05.CS090504306_3643.H1-44.M13F.ab1;Contig212;Contig1001;Contig708;Contig1508;A03-CS090827-6309-R018-003-M13F(-20).ab1;D11-G090909_6502-R083-047-M13F(-20).ab1;E05.CS090523…	K06689;K10580;K10579;K09561;K10573;K10599;K03872;K04649;K03347;K03094;K10610;K10576;K04506;K04416;K10609;K10577;K10589;K10143;K03868;K03869;K10144;K03875;K10578;K10590;K10581;K10688;K10597;K03178;K10575;K10598	RBX1, ROC1;STUB1, CHIP;PRPF19, PRP19;SKP2, FBXL1;UBE2O;UBE2H, UBC8;SKP1, CBF3D;TCEB1;UBE3C;UBE2W, UBC16;RCHY1, PIRH2;PPIL2, CYC4, CHP60;MAP3K1, MEKK1;UBE1, UBA1;UBE2N, BLU, UBC13;UBE4B, UFD2;CUL1, CDC53;TRIP12;RFWD2, COP1;DDB1;UBE2G1, UBC7;UBE2D_E, UBC4, UBC5;UBE2A, UBC2, RAD6A;SIAH1;UBE2M, UBC12;CUL4;UBE2J1, NCUBE1, UBC6;CUL3;HIP2, UBC1;UBE2I, UBC9
ko00960 Tropane, piperidine and pyridine alkaloid biosynthesis	Contig866;Contig1932;H03-CS090927_6690-R121-087-M13F(-20).ab1;Contig104;Contig3099;Contig910;Contig3086;CS090521308_3816.1-17.M13F_G08.ab1;Contig3771	K00817;K00276;K15849;K14454;K08081;K00815;K00811	GOT1;hisC;E1.1.1.206;E1.4.3.21, AOC2, AOC3, tynA;TAT;PAT, AAT;ASP5
ko05120 Epithelial cell signaling in Helicobacter pylori infection	Contig1851;Contig3469;Contig3898;Contig818;F09-CS091003-6764-R155-69-M13F(-20).ab1;Contig504;Contig3721;Contig285;Contig520;Contig2834;Contig1220;Contig3504;C01.CS090909_3714.S014-25.M13F(-20).ab1;B02.CS090912_4501.S023-14.M13F(-20).ab1;Contig3403;Contig1874;CS090524303_3320.P4-21.M13F_G04.ab1;CS090708_8510_T007_85_M13F_20_H01.ab1;Contig1333;D08-CS0907266017-R053-44-M13F.ab1;CS090521304_3481.M7-8…	K02147;K02151;K02155;K04392;K02148;K02154;K02150;K02145;K02153;K03661;K02149;K02146;K02144;K02152	ATPeVG, ATP6G1;ATPeVE, ATP6E;ATPeVPF, ATP6F;ATPeVI, ATP6N1A;ATPeVA, ATP6A1;ATPeV54kD;ATPeVC, ATP6C;ATPeVH, ATP6H;ATPeVB, ATP6B1;ATPeVD, ATP6M;RAC1;ATPeVF, ATP6S14;ATPeVAC39, ATP6D;ATPeVPL, ATP6L
ko00280 Valine, leucine and isoleucine degradation	Contig2300;Contig2412;Contig1770;Contig1751;Contig287;CS090521307_3700.M10-1.M13F_H12.ab1;Contig1636;Contig652;D07.CS090911_4222.S006-43.M13F(-20).ab1;Contig306;Contig1797;CS090523303_3381.O2-82.M13F_B03.ab1;Contig775;Contig876;Contig1543;CS090523306_3639.O5-40.M13F_E09.ab1;CS090507305_3525.I2-26.M13F_F11.ab1;Contig3093;Contig1450;Contig1631;Contig320;Contig3641;Contig2469;Contig1346;Contig676;Co…	K00166;K01641;K01640;K00249;K05605;K00020;K01969;K00826;K14085;K07513;K00626;K00128;K09699;K00382;K00140	E2.3.1.9, atoB;E2.6.1.42, ilvE;E2.3.1.168, bkdB;ALDH7A1;E1.2.4.4A, bkdA1;E1.2.1.3;ACADM, acd;E1.1.1.31, mmsB;E6.4.1.4B;HIBCH;ACAA1;mmsA, iolA, ALDH6A1;E4.1.3.4, HMGCL, hmgL;E2.3.3.10;DLD, lpd, pdhD
ko05322 Systemic lupus erythematosus	D03-G090909_6491-R090-039-M13F(-20).ab1;Contig632;CT090708_8510_T043_91_M13F_20_H07.ab1;Contig3514;Contig2947;G06.CS090504303_3318.G8-19.M13F.ab1;Contig3267;Contig615;Contig106;Contig971;CS090523307_3757.O6-58.M13F_D03.ab1;Contig435;Contig2402;CS090524303_3377.P4-78.M13F_B07.ab1;Contig3955;Contig3529;Contig1211;Contig1402;CS090417301_3135.B6-36.M13F(-20)_F01.ab1;Contig2407;Contig1079;Contig982;Co…	K11088;K11086;K11251;K11090;K11254;K11253;K11252	SNRPD3, SMD3;LA, SSB;H4;H2B;SNRPB, SMB;H2A;H3
ko03430 Mismatch repair	E10-CS090818-6234-R006-58-M13F(-20).ab1;CS090522307_3778.7-79.M13F_B06.ab1;F05-CS0909106514-R100-065-M13F(-20).ab1;Contig3725;D06.CS090428305_3554.F8-55.M13F.ab1;CS090512304_3482.J9-83.M13F_B02.ab1	K07466;K04802;K03505;K10858;K10740;K10756	POLD4;RFC3_5;PCNA;RFA1, RPA1, rpa;RPA3;PMS2
ko04961 Endocrine and other factor-regulated calcium reabsorption	Contig1693;Contig529;G06.CS090410702_7218.A3-19.M13F(-20).ab1;Contig1116;H08.CS090415302_3204.A10-5.M13F(-20).ab1;Contig2891;Contig1157;A10.CS090912_4401.S019-10.M13F(-20).ab1;CS090521303_3326.M6-27.M13F_F10.ab1;H11-CS091002_6753-R148-095-M13F(-20).ab1	K01528;K11826;K07904;K04646	CLTC;RAB11A;AP2M1;DNM
ko01040 Biosynthesis of unsaturated fatty acids	Contig1262;Contig268;Contig2024;B05.CS090424308_3880.F2-80.M13F.ab1;CS090508304_3409.I7-10.M13F_H03.ab1;Contig2211;Contig1469;Contig1765;Contig542;Contig1557;Contig2577;G03-CS0909086459-R060-075-M13F(-20).ab1;CT090708_8510_T043_65_M13F_20_F05.ab1;Contig2221;Contig1862;Contig775;Contig1143;Contig1252;Contig3830;Contig3958;H01-CS0909106515-R101-085-M13F(-20).ab1;CS090422305_3582.D6-83.M13F(-20)_B02…	K00507;K10703;K10256;K00059;K10251;K10257;K00232;K07513;K03921;K10258	DESA1;fabG;FAD2;SCD, desC;FAD8, desB;HSD17B12, KAR, IFA38;ACAA1;PHS1, PAS2;E1.3.3.6, ACOX1, ACOX3;TER, TSC13, CER10
ko04670 Leukocyte transendothelial migration	Contig785;Contig2525;Contig1851;Contig1874;Contig3074;H01.CS090429303_3311.G1-12.M13F.ab1;CS090415300_3083.A8-84.M13F(-20)_B01.ab1;CS090422306_3668.D7-69.M13F(-20)_C04.ab1;Contig2439;Contig2361;CS090521304_3481.M7-82.M13F_B03.ab1;Contig520;Contig2723;Contig3105;Contig2029	K05692;K04392	RAC1;ACTB_G1
ko00750 Vitamin B6 metabolism	Contig3083;B08.CS090515303_3376.K5-77.M13F.ab1;Contig2867	K00831;K06215	serC, PSAT1;pdxS, pdx1
ko03020 RNA polymerase	Contig964;CS090429305_3542.G3-43.M13F_E06.ab1;B05.CS090504305_3579.G10-80.M13F.ab1;E04-CS0090905-1362-R039-052-M13F(-20).ab1;Contig3979;D04-CS0090905-1362-R039-040-M13F(-20).ab1;CS090423304_3448.E3-49.M13F(-20)_D12.ab1;Contig515;E05-CS091001-6741-R138-53-M13F(-20).ab1;Contig31;Contig2646;Contig3320	K03025;K03016;K03014;K03012;K03008;K03018;K03009;K03007	RPB10, POLR2L;RPB12, POLR2K;RPC34, POLR3F;RPB8, POLR2H;RPB6, POLR2F;RPB4, POLR2D;RPB11, POLR2J;RPC1, POLR3A
ko00250 Alanine, aspartate and glutamate metabolism	CS090519305_3595.L2-96.M13F_A01.ab1;G12-CS0909027-6679-R115-84-M13F(-20).ab1;CS090423302_3227.E1-28.M13F(-20)_F09.ab1;A06.CS090428306_3690.F9-91.M13F.ab1;Contig1932;CS090520301_3115.L6-16.M13F_G09.ab1;Contig1500;F07.CS090522308_3829.8-30.M13F.ab1;Contig2329;Contig2352;Contig3937;Contig519;C05.CS090417305_3567.B10-68.M13F(-20).ab1;Contig2803;Contig2345;CS090507301_3134.H8-35.M13F_F02.ab1;E12-CS091…	K01939;K01955;K01756;K00814;K14272;K00294;K14454;K00261;K01953;K00609;K00811;K01580;K01915;K00827;K00264;K01956	AGXT2;carB, CPA2;E1.2.1.88;GOT1;pyrB, PYR2;GGAT;ASP5;GPT, ALT;E6.3.4.4, purA;E4.1.1.15, gadB, gadA, GAD;asnB, ASNS;glnA;purB, ADSL;GLUD1_2, gdhA;carA, CPA1;GLT1
ko00625 Chloroalkane and chloroalkene degradation	Contig2300;Contig252;Contig1770;F12-CS090826_6304-R013-072-M13F(-20).ab1;CS090415301_3193.A9-94.M13F(-20)_A03.ab1;Contig1609;Contig2645;Contig2469;Contig1600;Contig1797;C02-CS090827-6312-R020-26-M13F(-20).ab1	K08726;K00128;K00121	frmA, ADH5, adhC;EPHX2;E1.2.1.3
ko05412 Arrhythmogenic right ventricular cardiomyopathy (ARVC)	Contig785;Contig2525;Contig3074;H01.CS090429303_3311.G1-12.M13F.ab1;CS090415300_3083.A8-84.M13F(-20)_B01.ab1;CS090422306_3668.D7-69.M13F(-20)_C04.ab1;Contig2439;Contig2361;Contig2723;Contig2029;Contig3105	K05692	ACTB_G1
ko03015 mRNA surveillance pathway	A08.CS090904_3120.S005-08.M13F(-20).ab1;Contig2735;E05.CS090912_4828.S026-53.M13F(-20).ab1;B10-CS0909086466-R067-022-M13F(-20).ab1;Contig3880;E02.CS090909_3547.S012-50.M13F(-20).ab1;Contig468;CS090423304_3409.E3-10.M13F(-20)_H03.ab1;CS090428301_3115.F4-16.M13F_G09.ab1;CS090522304_3404.5-5.M13F_H08.ab1;CS090519307_3753.L4-54.M13F_D07.ab1;Contig599;CS090521306_3657.M9-58.M13F_D03.ab1;CS090410709_30…	K14409;K06100;K04382;K13126;K03265;K14408;K14411;K14397;K04354;K12881;K14328;K14404;K12877;K14396;K13025;K13917;K03456;K11583;K11584;K14403;K03267;K12812;K14376;K06269;K14324	MSI;MAGOH;CPSF4, YTH1;SMG7, EST1C;PPP2R1;ETF1, ERF1;PPP1C;PPP2R2;PPP2C;PABPN1, PABP2;PPP2R3;SAP18;CSTF3, RNA14;SYMPK;PABPC;PPP2R5;PAP;RNGTT;THOC4, ALY;UPF3, RENT3;ERF3, GSPT;CPSF3, YSH1;UAP56, BAT1, SUB2;EIF4A3, FAL1;NUDT21, CPSF5, CFIM25
ko00253 Tetracycline biosynthesis	Contig820;Contig1883	K02160;K01961	accC;accB, bccP
ko00790 Folate biosynthesis	Contig2394	K01113	phoD
ko04920 Adipocytokine signaling pathway	E10.CS090417305_3538.B10-39.M13F(-20).ab1;CS090417306_3678.C1-79.M13F(-20)_B06.ab1;Contig1327;Contig316;Contig3500;Contig2089;A08.CS090519302_3206.K9-8.M13F.ab1;Contig422;B08-CS090926-6656-R108-20-M13F(-20).ab1;CS090523306_3691.O5-92.M13F_A05.ab1;Contig3846;CS090522300_3072.O10-73.M13F_B12.ab1;Contig3802	K07198;K07199;K01897;K07297;K07203	FRAP;PRKAA, AMPK;ACSL, fadD;PRKAB;ADIPOR
ko05016 Huntington's disease	CS090519306_3655.L3-56.M13F_D05.ab1;Contig1863;Contig2624;Contig1885;Contig2835;Contig781;Contig3867;Contig3516;F04-CS0910076790-R180-64-M13F(-20).ab1;Contig3637;Contig1619;CT090708_8510_T047_96_M13F_20_H12.ab1;Contig2840;Contig2634;Contig1945;Contig2190;Contig3969;CS090521306_3693.M9-94.M13F_A03.ab1;Contig3685;CS090423304_3448.E3-49.M13F(-20)_D12.ab1;Contig1793;B10-CS090725_5999.R051-22.M13F.ab1…	K03940;K15040;K00417;K06067;K03965;K02267;K02138;K03008;K00234;K04646;K03009;K11644;K02266;K00419;K02133;K00236;K03937;K11353;K03955;K02134;K03941;K02137;K02127;K03014;K03939;K02262;K02256;K02136;K03953;K03943;K03120;K03016;K11826;K03945;K02261;K00416;K03938;K04565;K11831;K03007;K03966;K00412;K03946;K04564;K00413;K05863;K03949;K03934;K02132;K02135;K03942;K03012;K00411;K00235;K02265;K08738;K03950	RPB10, POLR2L;CYC;NDUFA5;RPB12, POLR2K;SIN3A;NDUFV1;ATPeFD, ATP5H;RPB6, POLR2F;VDAC2;NDUFA1;CYTB, petB;QCR9, UCRC;ATPeF1E, ATP5E;NDUFS1;NDUFS8;SOD2;NDUFA6;NDUFS6;COX6A;RPB8, POLR2H;NDUFAB1;RPB4, POLR2D;TBP, tbp;QCR7, UQCRB;COX3;NDUFB10;NDUFV2;NDUFA13;SOD1;NDUFS5;HDAC1_2;ATPeF0B, ATP5F1;NDUFS7;COX6B;SDHA, SDH1;SDHC, SDH3;SDHB, SDH2;RPB11, POLR2J;COX5B;NDUFB9;AP2M1;NDUFA2;ATPeF1D, ATP5D;CLTC;NDUFA9…
ko04710 Circadian rhythm	A08.CS090519302_3206.K9-8.M13F.ab1;F05.CS090520303_3384.L8-85.M13F.ab1;CS090521308_3850.1-51.M13F_D10.ab1;CS090523306_3691.O5-92.M13F_A05.ab1;CS090522302_3225.3-26.M13F_F11.ab1;B09-CS090827-6308-R017-021-M13F(-20).ab1;Contig212;Contig1001;C02.CS090904_3138.S005-26.M13F(-20).ab1;A03-CS090827-6309-R018-003-M13F(-20).ab1	K07198;K08960;K07199;K03347;K03094;K03868	RBX1, ROC1;PRKAA, AMPK;CSNK1E;SKP1, CBF3D;PRKAB;CUL1, CDC53
ko05220 Chronic myeloid leukemia	CT090708_8510_T039_56_M13F_20_E08.ab1;Contig245;Contig1986	K04371;K06067;K04368	HDAC1_2;MAP2K1, MEK1;MAPK1_3
ko05414 Dilated cardiomyopathy	Contig785;Contig2525;Contig3074;H01.CS090429303_3311.G1-12.M13F.ab1;CS090415300_3083.A8-84.M13F(-20)_B01.ab1;CS090422306_3668.D7-69.M13F(-20)_C04.ab1;Contig2439;Contig2361;Contig2723;Contig2029;Contig3105	K05692	ACTB_G1
ko00920 Sulfur metabolism	Contig3740;Contig1086;Contig884;Contig604;D08.CS090424308_3853.F2-53.M13F.ab1;A06-CS090926-6656-R108-6-M13F(-20).ab1;H04-CS0909086462-R063-088-M13F(-20).ab1;B10-CS090725_5999.R051-22.M13F.ab1;E11.CS090912_4738.S025-59.M13F(-20).ab1;Contig2835;Contig3704;A02-CS0090905-1360-R036-002-M13F(-20).ab1	K01738;K01739;K01011;K13811;K05907;K15422;K08738	PAPSS;metB;CYC;SAL;cysK;APR;TST, MPST, sseA
ko00623 Toluene degradation	Contig2707	K01061	E3.1.1.45
ko04013 MAPK signaling pathway - fly	Contig245;Contig1986	K04371;K04368	MAP2K1, MEK1;MAPK1_3
ko00531 Glycosaminoglycan degradation	CS090417307_3733.C2-34.M13F(-20)_F03.ab1;Contig3111;Contig1681;A02.CS090522308_3894.8-95.M13F.ab1	K12373;K12309	GLB1, ELNR1;HEXA_B
ko04650 Natural killer cell mediated cytotoxicity	Contig1851;Contig1874;CS090521308_3886.1-87.M13F_A10.ab1;Contig245;Contig187;Contig721;Contig1986;CS090521304_3481.M7-82.M13F_B03.ab1;Contig520	K06268;K04371;K04392;K04368	RAC1;MAP2K1, MEK1;MAPK1_3;PPP3R, CNB
ko00510 N-Glycan biosynthesis	Contig3179;Contig1878;Contig143;Contig62;E08.CS090416302_3240.B3-41.M13F(-20).ab1;Contig2228;Contig764;Contig36;CS090417304_3439.B9-40.M3F(-20)_E09.ab1;CS090520306_3661.M1-62.M13F_C11.ab1;Contig3028;Contig1192;CS090520301_3142.L6-43.M13F_E06.ab1;CT090708_8510_T036_79_M13F_20_G07.ab1;Contig81;Contig1030;F05.CS090509301_3131.J3-32.M13F.ab1;Contig596;CS090417307_3763.C2-64.M13F(-20)_C09.ab1;A09.CS09…	K07252;K07151;K09659;K00737;K05546;K12666;K09658;K01230;K12670;K01228;K00902;K12668;K00729;K01001	DPM2;DPM3;GANAB;ALG5;STT3;MAN1;WBP1;OST1, RPN1;ALG7;GCS1;E2.7.1.108;E3.6.1.43;OST2, DAD1;MGAT3
ko05416 Viral myocarditis	Contig926;Contig785;Contig2525;Contig1851;CS090415300_3083.A8-84.M13F(-20)_B01.ab1;CS090422306_3668.D7-69.M13F(-20)_C04.ab1;Contig2439;H04-CS0909086462-R063-088-M13F(-20).ab1;Contig2361;Contig2835;Contig520;Contig92;Contig2029;Contig1874;Contig3074;H01.CS090429303_3311.G1-12.M13F.ab1;B10-CS090725_5999.R051-22.M13F.ab1;CS090521304_3481.M7-82.M13F_B03.ab1;Contig2723;Contig3105	K03260;K05692;K04392;K08738	EIF4G;RAC1;CYC;ACTB_G1
ko05166 HTLV-I infection	Contig2326;B10.CS090508306_3674.I9-75.M13F.ab1;Contig751;Contig1885;C09.CS090429303_3363.G1-64.M13F.ab1;Contig3989;Contig2396;Contig694;CS090507302_3218.H9-19.M13F_G06.ab1;Contig3867;F04-CS0910076790-R180-64-M13F(-20).ab1;Contig1844;Contig2289;CS090521306_3693.M9-94.M13F_A03.ab1;Contig1323;Contig1793;B05.CS090523701_7179.P10-80.M13F.ab1;Contig302;Contig2225;Contig1625;CS090708_8510_T002_25_M13F_2…	K03120;K15040;K07936;K02180;K15304;K02537;K04416;K08054;K15306;K06268;K04802;K08065;K05863;K00787;K08057;K14290;K03505;K04728;K03083;K09420;K02326	POLD4;PCNA;MAD2;POLE3;RAN;VDAC2;MAP3K1, MEKK1;NFYB;CANX;RANBP3;PPP3R, CNB;CALR;GSK3B;RANBP1;FDPS;MYB;TBP, tbp;BUB3;ATM, TEL1;SLC25A4S, ANT;XPO1, CRM1
ko00053 Ascorbate and aldarate metabolism	Contig2300;Contig2154;Contig1770;Contig2424;Contig2254;D07.CS090911_4222.S006-43.M13F(-20).ab1;Contig3975;B11.CS090523707_7773.Q6-74.M13F.ab1;B07.CS090524302_3277.P3-78.M13F.ab1;Contig275;Contig1413;CS090520305_3550.L10-51.M13F_D10.ab1;Contig1797;CS090421304_3444.C7-45.M13F(-20)_E04.ab1;Contig3168;G05-CS0909106512-R098-077-M13F(-20).ab1;Contig3183;E06.CS090410701_7142.A2-43.M13F(-20).ab1;CS090522…	K14190;K00434;K00423;K14085;K00012;K00128;K08232;K00469;K10046	E1.10.3.3;MIOX;E1.11.1.11;ALDH7A1;GME;E1.2.1.3;E1.6.5.4;VTC2_5;UGDH, ugd
ko03450 Non-homologous end-joining	F04-CS0910086796-R185-64-M13F(-20).ab1	K10866	RAD50
ko05014 Amyotrophic lateral sclerosis (ALS)	Contig1851;Contig3343;CS090521308_3886.1-87.M13F_A10.ab1;Contig1293;Contig187;Contig2661;Contig721;H04-CS0909086462-R063-088-M13F(-20).ab1;Contig2835;Contig3199;Contig520;Contig891;Contig1874;B10-CS090725_5999.R051-22.M13F.ab1;CS090521304_3481.M7-82.M13F_B03.ab1;Contig1194;Contig229;E01-CS091003-6765-R156-49-M13F(-20).ab1	K06268;K04569;K04565;K03781;K04392;K08738	SOD1;RAC1;CCS;CYC;katE, CAT, catB, srpA;PPP3R, CNB
ko04726 Serotonergic synapse	Contig245;Contig1986;Contig3359	K04536;K04371;K04368	GNB1;MAP2K1, MEK1;MAPK1_3
ko05213 Endometrial cancer	CS090523306_3689.O5-90.M13F_A07.ab1;CS090424306_3695.E10-96.M13F_A01.ab1;Contig245;Contig751;Contig1986;Contig2396;Contig3989;Contig1625	K01110;K04371;K03083;K04368	PTEN;MAP2K1, MEK1;MAPK1_3;GSK3B
ko00565 Ether lipid metabolism	CT090708_8510_T017_06_M13F_20_A06.ab1;Contig7;CS090422306_3662.D7-63.M13F(-20)_C10.ab1;Contig1537;Contig174;CS090512306_3648.K1-49.M13F_D12.ab1;Contig1562	K16795;K01115;K00993;K13519	PAFAH1B2_3;LPT1, ALE1;PLD1_2;EPT1
ko05218 Melanoma	CS090523306_3689.O5-90.M13F_A07.ab1;CS090424306_3695.E10-96.M13F_A01.ab1;Contig245;Contig1986	K01110;K04371;K04368	PTEN;MAP2K1, MEK1;MAPK1_3
ko00364 Fluorobenzoate degradation	Contig2707	K01061	E3.1.1.45
ko05031 Amphetamine addiction	H02-CS090927_6689-R120-086-M13F(-20).ab1;Contig1064;E05.CS090912_4828.S026-53.M13F(-20).ab1;B10-CS0909086466-R067-022-M13F(-20).ab1;Contig3753;Contig776;CS090521308_3886.1-87.M13F_A10.ab1;Contig187;Contig721;G09-CS0910086796-R185-81-M13F(-20).ab1;CS090507301_3188.H8-89.M13F_A08.ab1;Contig87;Contig1757;CS090415301_3107.A9-8.M13F(-20)_H05.ab1;Contig1286;Contig3280;Contig1856;Contig348;Contig3581;E1…	K06268;K02183;K06269;K05869	CALM;PPP1C;CAMK4;PPP3R, CNB
ko05221 Acute myeloid leukemia	CS090523303_3327.O2-28.M13F_F09.ab1;CS090417306_3678.C1-79.M13F(-20)_B06.ab1;Contig245;Contig1986;Contig905	K04371;K04368;K07203;K04688	FRAP;RPS6KB;MAP2K1, MEK1;MAPK1_3
ko01200 Carbon metabolism	Contig3643;Contig1995;Contig1117;CT090708_8510_T043_36_M13F_20_C12.ab1;Contig2304;D10-CS090725_5999.R051-46.M13F.ab1;CS090421305_3548.C8-49.M13F(-20)_D12.ab1;Contig3731;Contig219;G04.CS090909_3380.S010-76.M13F(-20).ab1;Contig3451;Contig970;C08.CS090909_3817.S015-32.M13F(-20).ab1;Contig5;CS090521303_3347.M6-48.M13F_E01.ab1;Contig1978;G04-CS090906_6431-R047-076-M13F(-20).ab1;Contig1883;CS090507302_…	K01738;K00036;K01810;K01754;K00030;K00844;K00927;K00161;K00616;K00863;K00281;K00831;K00626;K00234;K01647;K00033;K00382;K00873;K01681;K00236;K03841;K01783;K15634;K00121;K00600;K00658;K01689;K01602;K05298;K00297;K00025;K00162;K02160;K00058;K01070;K00029;K00134;K00031;K01057;K01895;K00615;K00948;K01623;K00028;K00627;K00164;K01961;K01834;K15633;K01595;K00850;K01803;K00122;K01899;K00235;K00026	GPI, pgi;E2.3.1.9, atoB;HK;PGAM, gpmA;gpmB;PDHB, pdhB;PRPS, prsA;glyA, SHMT;FBP, fbp;GAPDH, gapA;ppc;ALDO;E2.2.1.1, tktA, tktB;pfkA, PFK;serC, PSAT1;MDH1;serA, PHGDH;cysK;OGDH, sucA;E4.3.1.19, ilvA, tdcB;rpe, RPE;GAPA;E2.2.1.2, talA, talB;frmB, ESD, fghA;frmA, ADH5, adhC;E1.1.1.44, PGD, gnd;PDHA, pdhA;metF, MTHFR;DLAT, aceF, pdhC;SDHA, SDH1;SDHC, SDH3;E1.1.1.40, maeB;GLDC, gcvP;SDHB, SDH2;E1.1.1.…
ko00052 Galactose metabolism	H12-CS091005-6780-R170-96-M13F(-20).ab1;Contig1681;Contig2959;Contig3858;CS090522307_3726.7-27.M13F_F10.ab1;E02.CS090429303_3346.G1-47.M13F.ab1;Contig1696;Contig3863;CS090415300_3019.A8-20.M13F(-20)_G05.ab1;Contig118;Contig1347;D05-CS090907_6445-R56-041-M13F(-20).ab1;G08-CS0909086473-R073-080-M13F(-20).ab1;Contig2518;Contig2549;Contig3700;F09-G090909_6502-R083-069-M13F(-20).ab1;Contig1448;Contig3…	K01784;K01229;K01835;K07407;K00844;K12309;K06617;K01193;K00850;K00963	pgm;pfkA, PFK;LCT;HK;E2.4.1.82;E3.2.1.26, sacA;E3.2.1.22B, galA, rafA;galE, GALE;GLB1, ELNR1;UGP2, galU, galF
ko00051 Fructose and mannose metabolism	H12-CS091005-6780-R170-96-M13F(-20).ab1;Contig3864;Contig2261;F10-CS090709_5799-R041-70-M13F(-20).ab1;E02.CS090429303_3346.G1-47.M13F.ab1;CS090417303_3305.B8-6.M13F(-20)_H07.ab1;Contig2163;F05.CS090504303_3331.G8-32.M13F.ab1;Contig1931;Contig732;Contig3091;B10.CS090524308_3874.P9-75.M13F.ab1;C09.CS090428304_3463.F7-64.M13F.ab1;Contig1347;Contig3023;Contig648;Contig3441;CS090524301_3101.P2-2.M13F_…	K01711;K00895;K00966;K03841;K00844;K01805;K17497;K00850;K00847;K01803;K01103;K01623	gmd, GMDS;pfkA, PFK;HK;GMPP;E2.7.1.4, scrK;E2.7.1.90, pfk;PFKFB;xylA;FBP, fbp;ALDO;PMM;TPI, tpiA
ko05010 Alzheimer's disease	Contig1995;CS090519306_3655.L3-56.M13F_D05.ab1;Contig1863;Contig2624;Contig751;Contig2835;Contig2396;Contig3451;Contig1757;Contig970;CS090415301_3107.A9-8.M13F(-20)_H05.ab1;Contig5;Contig3516;Contig3637;Contig1619;Contig1856;CT090708_8510_T047_96_M13F_20_H12.ab1;Contig2840;Contig2634;Contig348;Contig2190;Contig3969;Contig3685;B10-CS090725_5999.R051-22.M13F.ab1;Contig1972;E05.CS090424309_3944.F3-4…	K03940;K00417;K03965;K02267;K02138;K02183;K00234;K02266;K06268;K00419;K02133;K00236;K03937;K11353;K03955;K02134;K03941;K02137;K02127;K03939;K02262;K02256;K02136;K03953;K03943;K03945;K02261;K00416;K03938;K06170;K00134;K03966;K00412;K03946;K04371;K00413;K04505;K03949;K03934;K02132;K02135;K03942;K00411;K03083;K00235;K02265;K03950;K08738	CYC;NDUFA5;CALM;NDUFV1;ATPeFD, ATP5H;NDUFA1;CYTB, petB;QCR9, UCRC;ATPeF1E, ATP5E;NDUFS1;GAPDH, gapA;NDUFS8;PPP3R, CNB;NDUFA6;NDUFS6;COX6A;MAPK1_3;GSK3B;NDUFAB1;QCR7, UQCRB;COX3;NDUFB10;NDUFV2;NDUFA13;NDUFS5;ATPeF0B, ATP5F1;NDUFS7;COX6B;SDHA, SDH1;SDHC, SDH3;SDHB, SDH2;PSEN1, PS1;COX5B;NDUFB9;NDUFA2;ATPeF1D, ATP5D;NDUFA9;ATPeF1B, ATP5B;CYC1, CYT1, petC;NDUFS4;COX1;UQCRFS1, RIP1, petA;ATPeF1O, ATP5…
ko00230 Purine metabolism	Contig3643;Contig2395;C03-CS091005-6784-R174-27-M13F(-20).ab1;Contig1906;Contig191;CS090520301_3115.L6-16.M13F_G09.ab1;CT090708_8510_T043_36_M13F_20_C12.ab1;CS090507304_3418.I1-19.M13F_G06.ab1;CS090523304_3436.O3-37.M13F_E12.ab1;D09-CS090820_6256-R009-45-M13F(-20).ab1;Contig2739;Contig519;Contig1978;CS090520307_3731.M2-32.M13F_F05.ab1;Contig2433;CS090429305_3542.G3-43.M13F_E06.ab1;B05.CS090504305…	K03016;K01939;K01835;K00088;K00939;K10808;K01756;K01517;K02335;K00940;K00856;K00760;K03018;K03008;K00948;K03009;K00873;K03007;K14977;K03025;K01522;K01510;K03505;K01466;K03014;K00759;K03012;K13811;K02326;K00942	POLD4;pgm;ADPRM;ylbA;E2.7.4.3, adk;RRM2;POLE3;RPB10, POLR2L;DPO1, polA;RPB12, POLR2K;ENTPD1_3_8;PAPSS;PRPS, prsA;RPB6, POLR2F;RPB11, POLR2J;hprT, hpt, HPRT1;guaB;E6.3.4.4, purA;FHIT;E2.7.1.20, ADK;E2.7.4.8, gmk;E2.7.4.6, ndk;purB, ADSL;RPC34, POLR3F;E2.4.2.7, apt;RPB8, POLR2H;RPB4, POLR2D;allB;RPC1, POLR3A;PK, pyk
ko00624 Polycyclic aromatic hydrocarbon degradation	Contig2103;H07.CS090414300_3005.A6-6.M13F(-20).ab1;Contig2317;Contig2893;Contig1429;G07-CS0909027-6678-R114-79-M13F(-20).ab1;Contig3605;Contig1866;Contig527;A08-CS0909106511-R097-008-M13F(-20).ab1;Contig1170;Contig3627;Contig3195;Contig1056;Contig205;Contig3674;Contig1495;Contig247	K00517	E1.14.-.-
ko04064 NF-kappa B signaling pathway	CS090522304_3412.5-13.M13F_G12.ab1;CS090522301_3113.2-14.M13F_G11.ab1;E12-CS091003-6761-R152-60-M13F(-20).ab1;Contig3538;CS090523309_3975.O8-76.M13F_B09.ab1;Contig2969;G09.CS090523701_7115.P10-16.M13F.ab1;F05.CS090911_4264.S018-65.M13F(-20).ab1;Contig708;CS090708_8510_T002_25_M13F_20_C01.ab1;Contig856;Contig3071	K04733;K10577;K04730;K03097;K03115;K04728	CSNK2A;IRAK1;CSNK2B;IRAK4;UBE2I, UBC9;ATM, TEL1
ko04210 Apoptosis	CS090522304_3412.5-13.M13F_G12.ab1;CS090521308_3886.1-87.M13F_A10.ab1;Contig187;Contig721;CS090522301_3113.2-14.M13F_G11.ab1;H04-CS0909086462-R063-088-M13F(-20).ab1;B10-CS090725_5999.R051-22.M13F.ab1;Contig2835;Contig2969;F05.CS090911_4264.S018-65.M13F(-20).ab1;CS090708_8510_T002_25_M13F_20_C01.ab1	K04733;K06268;K04730;K04728;K08738	IRAK1;CYC;IRAK4;ATM, TEL1;PPP3R, CNB
ko04380 Osteoclast differentiation	Contig1851;Contig1874;Contig1216;CS090521308_3886.1-87.M13F_A10.ab1;Contig245;Contig187;Contig721;G09-CS0910086796-R185-81-M13F(-20).ab1;Contig1986;CS090521304_3481.M7-82.M13F_B03.ab1;Contig520	K06268;K04371;K14379;K04392;K04368;K05869	ACP5;RAC1;MAP2K1, MEK1;MAPK1_3;CAMK4;PPP3R, CNB
ko00195 Photosynthesis	E08-CS090712_0654_R009-56-M13F.ab1;Contig1910;A07.CS090429303_3389.G1-90.M13F.ab1;Contig874;Contig274;CS090512303_3319.J8-20.M13F_G05.ab1;Contig346;Contig2177	K02690;K02703;K02695;K02717;K02639;K03541	petF;psaH;psbR;psaB;psbA;psbP
ko05012 Parkinson's disease	CS090519306_3655.L3-56.M13F_D05.ab1;Contig1863;Contig2624;Contig3353;Contig1885;Contig2835;Contig3867;Contig3516;F04-CS0910076790-R180-64-M13F(-20).ab1;Contig3637;Contig1619;CT090708_8510_T047_96_M13F_20_H12.ab1;Contig2840;Contig2634;Contig2190;Contig3969;CS090521306_3693.M9-94.M13F_A03.ab1;Contig3685;Contig1793;B10-CS090725_5999.R051-22.M13F.ab1;Contig302;F03.CS090909_4146.S020-63.M13F(-20).ab1;…	K03940;K15040;K00417;K03965;K02267;K02138;K00234;K02266;K00419;K02133;K00236;K03937;K11353;K03955;K02134;K03941;K02137;K02127;K03939;K02262;K02256;K02136;K03953;K03943;K03945;K02261;K00416;K03938;K03966;K00412;K03946;K00413;K05863;K03949;K10578;K03934;K02132;K02135;K03942;K00411;K03178;K00235;K10575;K02265;K03950;K08738	CYC;NDUFA5;NDUFV1;ATPeFD, ATP5H;VDAC2;NDUFA1;CYTB, petB;QCR9, UCRC;ATPeF1E, ATP5E;NDUFS1;NDUFS8;NDUFA6;NDUFS6;COX6A;NDUFAB1;UBE2J1, NCUBE1, UBC6;QCR7, UQCRB;COX3;NDUFB10;NDUFV2;NDUFA13;NDUFS5;ATPeF0B, ATP5F1;NDUFS7;COX6B;SDHA, SDH1;SDHC, SDH3;SDHB, SDH2;COX5B;NDUFB9;UBE1, UBA1;NDUFA2;ATPeF1D, ATP5D;UBE2G1, UBC7;NDUFA9;CYC1, CYT1, petC;ATPeF1B, ATP5B;NDUFS4;COX1;UQCRFS1, RIP1, petA;ATPeF1O, ATP5O;…
ko04510 Focal adhesion	Contig785;Contig2525;Contig1851;E05.CS090912_4828.S026-53.M13F(-20).ab1;CS090523306_3689.O5-90.M13F_A07.ab1;B10-CS0909086466-R067-022-M13F(-20).ab1;CS090424306_3695.E10-96.M13F_A01.ab1;Contig245;Contig751;CS090415300_3083.A8-84.M13F(-20)_B01.ab1;Contig1986;CS090422306_3668.D7-69.M13F(-20)_C04.ab1;Contig2439;Contig2361;Contig3989;Contig2396;Contig520;Contig2029;Contig1874;Contig3074;H01.CS09042930…	K01110;K04371;K05692;K03083;K04392;K04368;K06269	PTEN;RAC1;MAP2K1, MEK1;ACTB_G1;MAPK1_3;GSK3B;PPP1C
ko04360 Axon guidance	Contig1851;Contig1747;CS090521308_3886.1-87.M13F_A10.ab1;Contig187;Contig751;Contig721;Contig1986;Contig3989;Contig2396;Contig520;Contig1489;Contig786;Contig3745;Contig1819;H03.CS090509301_3109.J3-10.M13F.ab1;Contig489;Contig1874;CS090521304_3481.M7-82.M13F_B03.ab1;Contig1900;Contig2021;Contig1625;Contig269	K06268;K05765;K04371;K03083;K04392	RAC1;MAPK1_3;GSK3B;CFL;PPP3R, CNB
ko05152 Tuberculosis	CS090522304_3412.5-13.M13F_G12.ab1;Contig2009;Contig1064;Contig3753;Contig3898;Contig2835;H08-CS0909106510-R096-092-M13F(-20).ab1;Contig87;Contig285;Contig1757;CS090421303_3349.C6-50.M13F(-69)_D11.ab1;CS090415301_3107.A9-8.M13F(-20)_H05.ab1;Contig3917;Contig3504;Contig3100;C01.CS090909_3714.S014-25.M13F(-20).ab1;CS090424305_3577.E9-78.M13F_B07.ab1;Contig1856;Contig348;F08-CS0909086478-R078-068-M1…	K01379;K08064;K04077;K02154;K02183;K02144;K06268;K04371;K07889;K02155;K08065;K04043;K04733;K03661;K04730;K07897;K08066;K02146;K08738	IRAK1;CTSD;ATPeVPF, ATP6F;CYC;dnaK;IRAK4;CALM;groEL, HSPD1;NFYB;RAB7A;ATPeVPL, ATP6L;PPP3R, CNB;RAB5C;NFYA;ATPeVI, ATP6N1A;ATPeV54kD;NFYC;MAPK1_3;ATPeVAC39, ATP6D
ko00062 Fatty acid elongation	CT090708_8510_T046_95_M13F_20_H11.ab1;Contig3104;Contig1362;Contig3108;Contig2211;B08.CS090524304_3476.P5-77.M13F.ab1;Contig1648;Contig3165;CS090423306_3653.E5-54.M13F(-20)_D07.ab1;Contig1795;Contig2898;Contig1444;Contig1724;F04-CS090907_6441-R52-064-M13F(-20).ab1;Contig3561;CS090521305_3529.M8-30.M13F_F07.ab1;Contig3856;Contig1990;Contig3204;Contig417	K01074;K15397;K07512;K10703;K10258;K10251	KCS;MECR, NRBF1;HSD17B12, KAR, IFA38;PHS1, PAS2;PPT;TER, TSC13, CER10
ko04917 Prolactin signaling pathway	Contig3989;Contig2396;Contig1625;Contig245;Contig751;Contig1986	K04371;K03083;K04368	MAP2K1, MEK1;MAPK1_3;GSK3B
ko00562 Inositol phosphate metabolism	CS090523306_3689.O5-90.M13F_A07.ab1;CS090424306_3695.E10-96.M13F_A01.ab1;Contig1636;CS090521304_3420.M7-21.M13F_G04.ab1;E11-CS091005-6783-R173-59-M13F(-20).ab1;B11.CS090523707_7773.Q6-74.M13F.ab1;F05.CS090504303_3331.G8-32.M13F.ab1;Contig3619;Contig2459;G03.CS090522308_3821.8-22.M13F.ab1;Contig344;CS090415303_3355.B1-56.M13F(-20)_D04.ab1;D08.CS090424308_3853.F2-53.M13F.ab1;A02.CS090909_3595.S013-…	K01110;K00999;K00921;K00888;K00889;K15422;K05857;K01858;K00913;K00469;K01803;K00140	PTEN;CDIPT;PLCD;SAL;MIOX;ITPK1;PI4K;E5.5.1.4, INO1;E2.7.1.68, PIP5K;PIKFYVE, FAB1;mmsA, iolA, ALDH6A1;TPI, tpiA
ko00260 Glycine, serine and threonine metabolism	H12-CS090905-6399-R026-096-M13F(-20).ab1;CS090422308_3837.D9-38.M13F(-20)_E11.ab1;Contig1560;CS090523704_7417.Q3-18.M13F_G07.ab1;CS090519305_3595.L2-96.M13F_A01.ab1;Contig265;G12-CS0909027-6679-R115-84-M13F(-20).ab1;Contig1751;G08.CS090414301_3116.A7-17.M13F(-20).ab1;Contig3088;D07.CS090911_4222.S006-43.M13F(-20).ab1;CT090708_8510_T054_19_M13F_20_B07.ab1;Contig2073;D10-CS090725_5999.R051-46.M13F.…	K00130;K01754;K00058;K01696;K14085;K14272;K00281;K00831;K00382;K00306;K00928;K01834;K15633;K12524;K00600;K15634;K15919;K00827;K00276;K00499	AGXT2;E1.14.15.7;PGAM, gpmA;ALDH7A1;GGAT;gpmB;GLDC, gcvP;HPR2;betB, gbsA;glyA, SHMT;gpmI;PIPOX;serC, PSAT1;thrA;serA, PHGDH;lysC;trpB;E4.3.1.19, ilvA, tdcB;E1.4.3.21, AOC2, AOC3, tynA;DLD, lpd, pdhD
ko00100 Steroid biosynthesis	Contig1270;F06.CS090523702_7230.Q1-31.M13F.ab1;Contig2065;H06.CS090521302_3206.M4-7.M13F.ab1;Contig144;Contig2639;Contig168;Contig2043;Contig4007;B03.CS090909_3704.S014-15.M13F(-20).ab1	K05917;K01853;K09828;K01852;K08242;K00559;K08246;K12298;K07748	E5.4.99.7, LSS, ERG7;E2.1.1.143;DHCR24;CYP51;E5.4.99.8;CPI1;E1.1.1.170, NSDHL, ERG26;E2.1.1.41, SMT1, ERG6;CEL
ko00903 Limonene and pinene degradation	Contig2300;Contig2103;Contig1770;H07.CS090414300_3005.A6-6.M13F(-20).ab1;Contig2317;Contig2893;Contig1429;G07-CS0909027-6678-R114-79-M13F(-20).ab1;Contig1797;Contig3605;Contig1866;A08-CS0909106511-R097-008-M13F(-20).ab1;Contig527;Contig1170;Contig3627;Contig3195;Contig1056;Contig205;Contig3674;Contig2469;Contig1600;C02-CS090827-6312-R020-26-M13F(-20).ab1;Contig1495;Contig247	K00517;K00128	E1.2.1.3;E1.14.-.-
ko04810 Regulation of actin cytoskeleton	E05.CS090912_4828.S026-53.M13F(-20).ab1;B10-CS0909086466-R067-022-M13F(-20).ab1;Contig1747;Contig1042;Contig890;E11-CS091005-6783-R173-59-M13F(-20).ab1;Contig3101;Contig786;Contig2029;Contig1295;H03.CS090509301_3109.J3-10.M13F.ab1;Contig489;Contig1874;Contig1348;Contig3074;H01.CS090429303_3311.G1-12.M13F.ab1;B08.CS090410702_7276.A3-77.M13F(-20).ab1;Contig1900;Contig188;Contig2021;Contig269;Contig…	K04371;K00921;K05758;K04392;K04368;K00889;K05765;K05749;K05692;K05752;K06269;K05759	C3ORF10, HSPC300;ACTB_G1;MAPK1_3;PPP1C;CFL;ARPC2;E2.7.1.68, PIP5K;RAC1;MAP2K1, MEK1;PIKFYVE, FAB1;CYFIP;PFN
ko00380 Tryptophan metabolism	Contig2300;Contig891;Contig1770;Contig1293;Contig2661;D07.CS090911_4222.S006-43.M13F(-20).ab1;Contig3093;D02.CS090909_3919.S007-38.M13F(-20).ab1;CS090422304_3457.D5-58.M13F(-20)_D03.ab1;G04.CS090909_3380.S010-76.M13F(-20).ab1;Contig3641;Contig2469;Contig1600;Contig1797;C02-CS090827-6312-R020-26-M13F(-20).ab1	K14085;K00164;K00626;K00128;K03781	OGDH, sucA;E2.3.1.9, atoB;ALDH7A1;katE, CAT, catB, srpA;E1.2.1.3
ko00983 Drug metabolism - other enzymes	CS090520307_3731.M2-32.M13F_F05.ab1;G06-CS0910086796-R185-78-M13F(-20).ab1;C03-CS091005-6784-R174-27-M13F(-20).ab1;Contig536	K00088;K00876;K00760;K01431	E2.7.1.48, udk;E3.5.1.6;hprT, hpt, HPRT1;guaB
ko00900 Terpenoid backbone biosynthesis	Contig906;Contig105;F08.CS090509302_3228.J4-29.M13F.ab1;Contig718;Contig761;Contig1937;Contig1543;C05.CS090409701_7167.A1-68.M13F(-20).ab1;Contig644;A06-CS0090905-1360-R036-006-M13F(-20).ab1;Contig2991;Contig2225;G06.CS090429303_3318.G1-19.M13F.ab1;C02-G090909_6493-R092-026-M13F(-20).ab1;D05.CS090429304_3455.G2-56.M13F.ab1;Contig2929;Contig1412;Contig3665;Contig2508;G09.CS090416301_3115.B2-16.M13…	K01641;K01770;K13789;K06013;K05954;K01662;K00626;K15892;K01597;K01823;K03526;K03527;K00099;K00021;K15889;K10960;K00787;K14066;K05356;K00919;K11778	E1.17.7.1, gcpE, ispG;ispE;E2.3.1.9, atoB;GPS;idi, IDI;SPS, sds;FNTB;E1.17.1.2, lytB, ispH;STE24;E1.1.1.34;MVD, mvaD;dxr;E2.3.3.10;FOLK;PCME;DHDDS, RER2, SRT1;FDPS;chlP, bchP;ispF;GGPS;dxs
ko00626 Naphthalene degradation	Contig2645;F12-CS090826_6304-R013-072-M13F(-20).ab1;CS090415301_3193.A9-94.M13F(-20)_A03.ab1	K00121	frmA, ADH5, adhC
ko00940 Phenylpropanoid biosynthesis	Contig3851;Contig1535;Contig2118;Contig921;F10.CS090410702_7226.A3-27.M13F(-20).ab1;CS090512306_3638.K1-39.M13F_E10.ab1;CS090512301_3157.J6-58.M13F_D03.ab1;Contig1630;Contig978;Contig2563;Contig1023;Contig2335;F01.CS090429303_3335.G1-36.M13F.ab1;Contig1414;CS090410709_3015.A4-16.M13F(-20)_G09.ab1;E07.CS090911_4254.S018-55.M13F(-20).ab1;Contig1179;Contig2280;Contig2092;Contig119;Contig3288;D10.CS0…	K01188;K00083;K09755;K05350;K12355;K01904;K00588;K05349;K13066;K00487;K09753;K00430;K10775;K09754;K13065	E1.1.1.195;E2.1.1.104;E6.2.1.12;CYP73A;E3.2.1.21;bglB;bglX;CYP98A3, C3'H;CYP84A, F5H;E2.1.1.68, COMT;E1.11.1.7;REF1;CCR;E2.3.1.133, HCT;E4.3.1.24
ko04971 Gastric acid secretion	H02-CS090927_6689-R120-086-M13F(-20).ab1;Contig1064;Contig3753;Contig776;CS090507301_3188.H8-89.M13F_A08.ab1;Contig87;Contig1757;CS090415301_3107.A9-8.M13F(-20)_H05.ab1;Contig1286;Contig3280;Contig1856;Contig348;Contig3581;B10.CS090909_4105.S020-22.M13F(-20).ab1;Contig1972;E05.CS090424309_3944.F3-44.M13F.ab1;G02.CS090909_3763.S014-74.M13F(-20).ab1;Contig1787;Contig2265	K02183	CALM
ko04310 Wnt signaling pathway	Contig1851;CS090521308_3886.1-87.M13F_A10.ab1;Contig187;Contig751;Contig721;F05.CS090520303_3384.L8-85.M13F.ab1;CS090522302_3225.3-26.M13F_F11.ab1;B09-CS090827-6308-R017-021-M13F(-20).ab1;Contig3989;Contig2396;Contig520;Contig3706;Contig400;Contig3071;Contig1874;Contig2268;CS090521308_3850.1-51.M13F_D10.ab1;CS090523309_3975.O8-76.M13F_B09.ab1;Contig3538;CS090521304_3481.M7-82.M13F_B03.ab1;Contig2…	K08960;K06268;K04508;K04507;K03097;K03868;K04392;K04505;K03347;K03094;K03115;K04506;K03083	RBX1, ROC1;CACYBP, SIP;SKP1, CBF3D;SIAH1;GSK3B;CSNK2A;CSNK1E;RAC1;PSEN1, PS1;CSNK2B;CUL1, CDC53;PPP3R, CNB;TBL1
ko03320 PPAR signaling pathway	Contig3481;Contig1725;E10.CS090417305_3538.B10-39.M13F(-20).ab1;B05.CS090424308_3880.F2-80.M13F.ab1;Contig1327;CS090508304_3409.I7-10.M13F_H03.ab1;Contig540;CS090520301_3174.L6-75.M13F_B10.ab1;Contig241;Contig3846;CS090522300_3072.O10-73.M13F_B12.ab1;Contig3013;Contig2221;Contig1862;Contig775;Contig316;Contig2089;CS090422303_3318.D4-19.M13F(-20)_G06.ab1;Contig3958;Contig422;Contig1631;H01-CS09091…	K00507;K08762;K01897;K00249;K08752;K08770;K00232;K07513	UBC;DBI, ACBP;SCD, desC;FABP3;ACSL, fadD;ACADM, acd;ACAA1;E1.3.3.6, ACOX1, ACOX3
ko05212 Pancreatic cancer	CS090521304_3481.M7-82.M13F_B03.ab1;Contig1851;Contig520;Contig1874;Contig245;Contig1986	K04371;K04392;K04368	RAC1;MAP2K1, MEK1;MAPK1_3
ko00300 Lysine biosynthesis	CS090708_8510_T004_93_M13F_20_H09.ab1;CS090422308_3837.D9-38.M13F(-20)_E11.ab1;Contig1106;D07.CS090911_4222.S006-43.M13F(-20).ab1;Contig881	K14085;K01714;K00928;K12524	lysC;thrA;ALDH7A1;dapA
ko04260 Cardiac muscle contraction	Contig2249;Contig1863;Contig3422;Contig2624;Contig1111;Contig1961;Contig2634;Contig3969;Contig283;Contig2137;Contig2027;CS090505304_3453.H5-54.M13F_D07.ab1;Contig2381;D10.CS090504301_3150.G6-51.M13F.ab1;Contig2111;F03.CS090909_4146.S020-63.M13F(-20).ab1;Contig3697;D04-CS0910001-6745-R142-40-M13F(-20).ab1;Contig2918	K00419;K00412;K00417;K02261;K00416;K02267;K00413;K02262;K00411;K02256;K02265;K02266	COX6A;CYC1, CYT1, petC;COX6B;COX1;UQCRFS1, RIP1, petA;COX2;CYTB, petB;COX5B;QCR6, UQCRH;QCR9, UCRC;QCR7, UQCRB;COX3
ko00643 Styrene degradation	CS090512306_3661.K1-62.M13F_C11.ab1;Contig3479;Contig859;Contig1853;B06-CS090907_6444-R55-018-M13F(-20).ab1	K01555;K01800	FAH, fahA;maiA, GSTZ1
ko00906 Carotenoid biosynthesis	Contig2495;D08.CS090504304_3452.G9-53.M13F.ab1;Contig1947;F02.CS090909_3559.S012-62.M13F(-20).ab1;CT090708_8510_T040_37_M13F_20_D01.ab1;Contig2670;CS090508304_3441.I7-42.M13F_E07.ab1;Contig1089;Contig843;CS090508305_3548.I8-49.M13F_D12.ab1;Contig3739;Contig794;Contig2945;Contig2379;CS090522304_3486.5-87.M13F_A10.ab1	K00514;K09843;K09840;K02291;K15746;K09838;K09841	ZDS, crtQ;crtZ;NCED;E1.14.13.93;ABA2;crtB;ZEP, ABA1
ko00521 Streptomycin biosynthesis	H12-CS091005-6780-R170-96-M13F(-20).ab1;Contig2518;Contig2459;Contig2013	K01835;K01858;K00844	pgm;E5.5.1.4, INO1;HK
ko05146 Amoebiasis	CS090423302_3254.E1-55.M13F(-20)_D06.ab1;Contig3797;Contig3917;G12-CS0909030-6725-R129-84-M13F(-20).ab1;D06.CS090909_3635.S013-42.M13F(-20).ab1;Contig3100;Contig1441	K13963;K07889;K07897;K01476	RAB5C;SERPINB;E3.5.3.1, rocF, arg;RAB7A
ko04666 Fc gamma R-mediated phagocytosis	CS090523303_3327.O2-28.M13F_F09.ab1;Contig1851;Contig1747;Contig245;Contig1042;Contig1986;E11-CS091005-6783-R173-59-M13F(-20).ab1;Contig1489;Contig520;Contig174;Contig786;Contig3745;Contig1819;H03.CS090509301_3109.J3-10.M13F.ab1;CS090422306_3662.D7-63.M13F(-20)_C10.ab1;Contig489;Contig1874;Contig905;CT090708_8510_T017_06_M13F_20_A06.ab1;CS090521304_3481.M7-82.M13F_B03.ab1;Contig1900;Contig2021;Co…	K04371;K05758;K04392;K04368;K00889;K04688;K05765;K01115	RPS6KB;MAPK1_3;CFL;ARPC2;RAC1;E2.7.1.68, PIP5K;MAP2K1, MEK1;PLD1_2
ko00600 Sphingolipid metabolism	Contig1681;CS090523303_3391.O2-92.M13F_A05.ab1;CS090422305_3559.D6-60.M13F(-20)_D01.ab1;Contig3040;Contig1110;Contig1696;E12.CS090904_3268.S003-60.M13F(-20).ab1;CS090508302_3228.I5-29.M13F_F08.ab1;Contig702;E04.CS090508307_3744.I10-45.M13F.ab1;Contig846;B02-CS091001-6731-R135-14-M12F(-20).ab1;CS090524307_3720.P8-21.M13F_G04.ab1;Contig1615;E08.CS090909_3937.S007-56.M13F(-20).ab1	K01634;K04711;K04708;K07407;K17108;K12309;K04713;K12349;K00654	YDC1;E3.2.1.22B, galA, rafA;ASAH2;SUR2;E4.1.2.27;GLB1, ELNR1;E2.3.1.50;GBA2;E1.1.1.102
ko00660 C5-Branched dibasic acid metabolism	Contig2709;CS090519304_3437.L1-38.M13F_E11.ab1;CS090423302_3253.E1-54.M13F(-20)_D07.ab1;B07.CS090410701_7177.A2-78.M13F(-20).ab1;H02.CS090909_4169.S020-86.M13F(-20).ab1;Contig2186	K01703;K01653;K01652;K01704	E2.2.1.6S, ilvH, ilvN;leuD;E2.2.1.6L, ilvB, ilvG, ilvI;leuC
ko05142 Chagas disease (American trypanosomiasis)	CS090522304_3412.5-13.M13F_G12.ab1;Contig2532;A12-CS0909086461-R062-012-M13F(-20).ab1;Contig2735;Contig1986;D12.CS090428306_3648.F9-49.M13F.ab1;A05.CS090504301_3191.G6-92.M13F.ab1;Contig3899;CS090519307_3753.L4-54.M13F_D07.ab1;Contig2289;A05.CS090416302_3291.B3-92.M13F(-20).ab1;CS090522301_3113.2-14.M13F_G11.ab1;Contig3015;CS090415300_3056.A8-57.M13F(-20)_D04.ab1;Contig2969;F05.CS090911_4264.S018…	K04733;K08057;K04354;K04382;K04371;K04730;K03456	PPP2R2;PPP2C;IRAK1;CALR;PPP2R1;IRAK4;MAPK1_3
ko04914 Progesterone-mediated oocyte maturation	CS090423305_3553.E4-54.M13F(-20)_D07.ab1;A02.CS090524304_3494.P5-95.M13F.ab1;Contig2586;Contig1536;Contig245;G10.CS090504303_3314.G8-15.M13F.ab1;C03.CS090504305_3569.G10-70.M13F.ab1;Contig3039;Contig1986;Contig2644;B10.CS090508307_3774.I10-75.M13F.ab1;Contig2343;Contig2372;Contig2046;E09-CS090904_6392-R022-057-M13F(-20).ab1	K02206;K06627;K04371;K02537;K04368;K04079	htpG, HSP90A;MAD2;MAP2K1, MEK1;CDK2;MAPK1_3;CCNA
ko05134 Legionellosis	Contig2487;CS090508302_3208.I5-9.M13F_H04.ab1;F10-CS090926-6656-R108-70-M13F(-20).ab1;Contig2835;Contig1921;F02.CS090912_4453.S019-62.M13F(-20).ab1;G07.CS090429302_3217.F10-18.M13F.ab1;Contig3783;CS090415300_3032.A8-33.M13F(-20)_F04.ab1;Contig3865;Contig3310;Contig3964;Contig2427;Contig183;CS090524303_3363.P4-64.M13F_C09.ab1;B10-CS090725_5999.R051-22.M13F.ab1;Contig375;Contig875;Contig3978;Contig…	K03231;K03233;K07953;K13525;K04077;K08517;K03283;K07937;K07874;K08738	EEF1A;CYC;SAR1;VCP, CDC48;ARF1;groEL, HSPD1;SEC22;RAB1A;HSPA1_8;EEF1G
ko04011 MAPK signaling pathway - yeast	CS090708_8510_T001_46_M13F(-20)_D10.ab1;Contig3419	K01759	E4.4.1.5, GLO1, gloA
ko00190 Oxidative phosphorylation	CS090519306_3655.L3-56.M13F_D05.ab1;Contig1863;Contig818;Contig2624;F09-CS091003-6764-R155-69-M13F(-20).ab1;Contig3516;Contig3504;Contig3637;Contig1619;C01.CS090909_3714.S014-25.M13F(-20).ab1;CT090708_8510_T047_96_M13F_20_H12.ab1;B12-CS090827-6312-R020-24-M13F(-20).ab1;Contig2840;Contig2634;Contig2190;Contig3969;Contig3685;D08-CS0907266017-R053-44-M13F.ab1;Contig1037;Contig725;Contig1406;F03.CS09…	K03940;K00417;K03965;K02267;K02257;K02148;K01535;K02138;K02145;K02153;K00234;K02144;K02266;K00419;K02133;K00236;K03937;K02258;K11353;K03955;K02155;K02134;K02137;K03941;K02127;K03661;K03939;K02149;K02262;K02256;K02136;K03953;K02146;K03943;K02152;K02147;K03945;K02261;K00416;K03938;K02140;K02154;K02150;K01507;K03966;K00412;K02151;K03946;K00413;K03949;K03934;K02132;K02135;K03942;K00411;K00235;K02265;…	ATPeVG, ATP6G1;ATPeVE, ATP6E;ATPeVA, ATP6A1;NDUFA5;NDUFV1;ATPeFD, ATP5H;ATPeVH, ATP6H;ATPeVB, ATP6B1;ATPeVD, ATP6M;NDUFA1;CYTB, petB;QCR9, UCRC;ATPeF1E, ATP5E;NDUFS1;NDUFS8;COX11;NDUFA6;NDUFS6;COX6A;ATPeV54kD;ppa;NDUFAB1;COX10;QCR7, UQCRB;COX3;NDUFB10;NDUFV2;NDUFA13;NDUFS5;ATPeF0B, ATP5F1;ATPeVPF, ATP6F;NDUFS7;ATPeVC, ATP6C;COX6B;ATPeFG, ATP5L;SDHA, SDH1;SDHC, SDH3;SDHB, SDH2;E3.6.3.6;COX5B;NDUFB…
ko04540 Gap junction	CS090521305_3582.M8-83.M13F_B02.ab1;Contig4010;Contig1722;Contig245;Contig1986;Contig4012;Contig3612;Contig1823;Contig3942;Contig1260;Contig3903;Contig3251;Contig2968;Contig2458;CS090421306_3645.C9-46.M13F(-20)_E03.ab1;Contig1564;F06.CS090515304_3430.K6-31.M13F.ab1;Contig743;Contig2088;Contig2175;Contig3303;Contig3583	K04371;K07375;K04368;K07374	MAP2K1, MEK1;TUBB;TUBA;MAPK1_3
ko00603 Glycosphingolipid biosynthesis - globo series	CS090417307_3733.C2-34.M13F(-20)_F03.ab1;Contig3111;CS090524307_3720.P8-21.M13F_G04.ab1;Contig1007;A02.CS090522308_3894.8-95.M13F.ab1;CS090428301_3133.F4-34.M13F_F03.ab1;Contig1696	K12373;K01988;K07407	A4GALT;HEXA_B;E3.2.1.22B, galA, rafA
ko04722 Neurotrophin signaling pathway	CS090522304_3412.5-13.M13F_G12.ab1;Contig671;Contig1064;Contig3753;Contig88;Contig2316;Contig751;G09-CS0910086796-R185-81-M13F(-20).ab1;Contig1736;Contig3989;Contig2396;Contig1981;Contig87;Contig1757;CS090415301_3107.A9-8.M13F(-20)_H05.ab1;Contig1856;Contig348;Contig1874;CS090522301_3113.2-14.M13F_G11.ab1;G02-CS0910076788-R178-74-M13F(-20).ab1;B10.CS090909_4105.S020-22.M13F(-20).ab1;Contig1691;Co…	K04371;K04392;K04368;K04505;K04733;K04730;K02183;K03083;K05869;K04416;K06630;K12462	IRAK1;ARHGDI, RHOGDI;IRAK4;CALM;MAPK1_3;GSK3B;CAMK4;YWHAE;MAP3K1, MEKK1;RAC1;PSEN1, PS1;MAP2K1, MEK1
ko04075 Plant hormone signal transduction	Contig2055;Contig2975;CS090523305_3553.O4-54.M13F_D06.ab1;CS090521303_3316.M6-17.M13F_G08.ab1;G11.CS090909_3868.S015-83.M13F(-20).ab1;A07-CS0910076791-R181-7-M13F(-20).ab1;Contig2275;Contig3834;Contig2509;Contig2418;CS090523303_3369.O2-70.M13F_C03.ab1;Contig2907;Contig295;Contig2141;Contig903;CS090524300_3057.P1-58.M13F_D03.ab1;Contig3664;A09-CS0910086801-R190-9-M13F(-20).ab1;Contig2476;CS0905203…	K14505;K14500;K14495;K14498;K14487;K13449;K14497;K14488;K14503;K14490;K14496;K14484;K14517;K13415;K14509;K13464;K14493;K13946;K14431;K14513;K14491;K14494;K14486;K13463;K14432;K14514;K12126;K14492	AHP;SAUR;SNRK2;BZR1_2;PR1;PP2C;ETR, ERS;EIN3;ERF2;DELLA;COI-1;TGA;K14486, ARF;BRI1;GID1;ABF;GID2, SLY1;GH3;PIF3;JAZ;ARR-B;AUX1, LAX;EIN2;IAA;CYCD3;ARR-A;BSK;PYL
ko05133 Pertussis	CS090522304_3412.5-13.M13F_G12.ab1;Contig1064;Contig3753;Contig1747;Contig87;Contig1757;CS090415301_3107.A9-8.M13F(-20)_H05.ab1;Contig786;Contig1856;Contig348;H03.CS090509301_3109.J3-10.M13F.ab1;Contig489;CS090522301_3113.2-14.M13F_G11.ab1;B10.CS090909_4105.S020-22.M13F(-20).ab1;Contig1900;Contig2969;Contig2021;Contig1972;E05.CS090424309_3944.F3-44.M13F.ab1;G02.CS090909_3763.S014-74.M13F(-20).ab1…	K04733;K05765;K04371;K04730;K02183	IRAK1;IRAK4;CALM;MAPK1_3;CFL
ko00073 Cutin, suberine and wax biosynthesis	Contig1291;F05.CS090524302_3231.P3-32.M13F.ab1;Contig2872;CS090429306_3623.G5-24.M13F_G01.ab1;CS090417304_3495.B9-96.M3F(-20)_A01.ab1;Contig1611;CS090524307_3762.P8-63.M13F_C10.ab1;Contig86	K15403;K15402;K15398;K15404;K13356	ACE, HTH;K15404, CER1;FAR;CYP86B1;CYP86A4S
ko03018 RNA degradation	Contig1432;CS090708_8510_T010_95_M13F_20_H11.ab1;H02-CS091005-6781-R171-86-M13F(-20).ab1;Contig356;CT090708_8510_T035_01_M13F_20_A01.ab1;CT090708_8510_T047_62_M13F_20_F02.ab1;CS090421303_3349.C6-50.M13F(-69)_D11.ab1;CS090521306_3657.M9-58.M13F_D03.ab1;Contig1847;CS090424305_3577.E9-78.M13F_B07.ab1;Contig3117;F11.CS090524306_3625.P7-26.M13F.ab1;Contig3084;CS090422301_3125.D2-26.M13F(-20)_F11.ab1;C…	K12580;K12602;K12593;K13126;K04077;K12581;K12623;K12626;K12605;K10643;K11600;K03678;K12614;K04043;K12617;K12606;K12616;K01689;K12604;K12599;K14442	CNOT3, NOT3;SKI2, SKIV2L;DDX6, RCK, DHH1;dnaK;WDR61, REC14, SKI8;LSM7;RRP41, EXOSC4, SKI6;EDC4;groEL, HSPD1;PATL1, PAT1;DHX36, RHAU;CNOT4, NOT4, MOT2;CNOT2, NOT2;CNOT1, NOT1;PABPC;MPHOSPH6, MPP6;RRP45, EXOSC9;ENO, eno;CNOT7_8, CAF1, POP2;RCD1, CNOT9, CAF40;LSM4
ko00910 Nitrogen metabolism	CS090423302_3227.E1-28.M13F(-20)_F09.ab1;Contig3997;Contig1610;Contig1500;Contig3266;H12-G0907225965-ka116-M13F.ab1;Contig774;F10.CS090414300_3026.A6-27.M13F(-20).ab1;C05.CS090417305_3567.B10-68.M13F(-20).ab1;Contig2803	K02575;K00264;K01915;K00261;K01674;K01673	glnA;NRT, narK, nrtP, nasA;cah;GLUD1_2, gdhA;cynT, can;GLT1
ko05410 Hypertrophic cardiomyopathy (HCM)	Contig785;Contig2525;A08.CS090519302_3206.K9-8.M13F.ab1;Contig3074;H01.CS090429303_3311.G1-12.M13F.ab1;CS090415300_3083.A8-84.M13F(-20)_B01.ab1;CS090422306_3668.D7-69.M13F(-20)_C04.ab1;Contig2439;CS090523306_3691.O5-92.M13F_A05.ab1;Contig2361;Contig2723;Contig2029;Contig3105	K07198;K07199;K05692	PRKAA, AMPK;PRKAB;ACTB_G1
ko04711 Circadian rhythm - fly	CS090522302_3225.3-26.M13F_F11.ab1;B09-CS090827-6308-R017-021-M13F(-20).ab1;Contig3989;Contig2396;Contig1625;Contig751	K08960;K03083	CSNK1E;GSK3B
ko04721 Synaptic vesicle cycle	CS090523708_7873.Q7-74.M13F_B11.ab1;Contig3898;Contig818;Contig1287;F09-CS091003-6764-R155-69-M13F(-20).ab1;Contig1212;Contig285;Contig3504;C01.CS090909_3714.S014-25.M13F(-20).ab1;D08-CS0907266017-R053-44-M13F.ab1;Contig1037;D07-CS0910076785-R175-43-M13F(-20).ab1;Contig725;Contig1406;Contig2371;Contig240;CS090524307_3737.P8-38.M13F_E11.ab1;Contig3469;Contig2105;Contig504;Contig3721;Contig1220;Con…	K02147;K15292;K11826;K15015;K02148;K02154;K08486;K02150;K01528;K02145;K02153;K06027;K04646;K02144;K02151;K02155;K03661;K15296;K02149;K02146;K02152	ATPeVG, ATP6G1;ATPeVE, ATP6E;ATPeVPF, ATP6F;ATPeVA, ATP6A1;ATPeVC, ATP6C;ATPeVH, ATP6H;ATPeVB, ATP6B1;ATPeVD, ATP6M;STXBP1, MUNC18-1;AP2M1;ATPeVPL, ATP6L;NAPA, SNAPA, SEC17;NSF;CLTC;ATPeVI, ATP6N1A;ATPeV54kD;DNM;STX1B_2_3;SLC32A, VGAT;ATPeVF, ATP6S14;ATPeVAC39, ATP6D
ko00061 Fatty acid biosynthesis	Contig2078;D04.CS090508307_3756.I10-57.M13F.ab1;Contig3372;H04.CS090509302_3208.J4-9.M13F.ab1;Contig1765;Contig1275;Contig181;Contig2577;CS090519307_3716.L4-17.M13F_G08.ab1;Contig1883;Contig2425;Contig176;Contig1954;Contig3963;CS090417301_3147.B6-48.M13F(-20)_E01.ab1;CT090708_8510_T054_43_M13F_20_D07.ab1;Contig820;CS090508302_3220.I5-21.M13F_G04.ab1	K00645;K10782;K00648;K11262;K00059;K02160;K10781;K01961;K09458;K02372;K03921	DESA1;fabH;ACAC;fabF;fabG;fabZ;accB, bccP;FATB;fabD;accC;FATA
ko00650 Butanoate metabolism	E12-CS091003-6763-R154-60-M13F(-20).ab1;Contig2412;Contig2709;Contig1543;E12-CS091001-6740-R137-60-M13F(-20).ab1;CS090423302_3253.E1-54.M13F(-20)_D07.ab1;Contig3093;Contig1584;Contig3283;Contig137;CT090708_8510_T012_76_M13F_20_G04.ab1;Contig973;Contig3641;CS090507303_3352.H10-53.M13F_D08.ab1;CS090512305_3534.J10-35.M13F_F02.ab1	K01641;K01580;K01653;K00162;K01640;K01652;K00161;K00626	E2.2.1.6S, ilvH, ilvN;E2.3.1.9, atoB;PDHA, pdhA;PDHB, pdhB;E2.2.1.6L, ilvB, ilvG, ilvI;E2.3.3.10;E4.1.3.4, HMGCL, hmgL;E4.1.1.15, gadB, gadA, GAD
ko01230 Biosynthesis of amino acids	Contig3643;Contig1995;CT090708_8510_T035_07_M13F_20_A07.ab1;CT090708_8510_T043_36_M13F_20_C12.ab1;Contig2304;D10-CS090725_5999.R051-46.M13F.ab1;Contig3980;Contig927;CS090421305_3548.C8-49.M13F(-20)_D12.ab1;Contig3731;B10-CS091003-6767-R158-22-M13F(-20).ab1;Contig3451;Contig970;Contig3981;Contig5;Contig1978;Contig2803;Contig135;CS090417301_3157.B6-58.M13F(-20)_D03.ab1;Contig2908;Contig2709;Contig1…	K01738;K01714;K01754;K00030;K14682;K00013;K14454;K12657;K01703;K01681;K00600;K00826;K00264;K01438;K01736;K01689;K00800;K00058;K01476;K00031;K00789;K00948;K00928;K01850;K00815;K14677;K01803;K00286;K00927;K00616;K14272;K15849;K01647;K00831;K00873;K13832;K00549;K01653;K01915;K01783;K15634;K01817;K00053;K00147;K01693;K05359;K01649;K00814;K01696;K14085;K00134;K01739;K00615;K01623;K01704;K00811;K01626;…	metK;E2.2.1.6S, ilvH, ilvN;E1.5.1.2, proC;PGAM, gpmA;ACY1;argE;PRPS, prsA;leuD;glyA, SHMT;GPT, ALT;leuB;serC, PSAT1;ADT, PDT;thrA;E2.6.1.42, ilvE;aroDE, DHQ-SDH;serA, PHGDH;proA;E4.2.1.19, hisB;E2.2.1.6L, ilvB, ilvG, ilvI;E4.3.1.19, ilvA, tdcB;trpB;rpe, RPE;argB;E2.2.1.2, talA, talB;E2.5.1.54, aroF, aroG, aroH;ALDH7A1;hisC;ALDH18A1, P5CS;PGK, pgk;gpmI;metE;ENO, eno;hisD;lysC;CS, gltA;PAT, AAT;gpm…
ko03010 Ribosome	CS090505301_3146.H2-47.M13F_E02.ab1;Contig1488;Contig2262;Contig2917;Contig1852;Contig1382;Contig1122;Contig2292;Contig1973;Contig790;Contig291;Contig37;Contig296;CS090421303_3329.C6-30.M13F(-49)_F07.ab1;Contig3770;Contig2283;Contig2146;B11-CS0910076789-R179-23-M13F(-20).ab1;Contig3309;Contig164;CS090423304_3422.E3-23.M13F(-20)_G02.ab1;Contig1839;Contig93;Contig3381;Contig1835;CT090708_8510_T041_…	K02993;K02882;K02982;K02929;K02949;K02989;K02988;K02922;K02961;K02932;K02898;K02975;K02892;K02940;K02997;K02921;K02910;K02877;K02947;K02995;K02880;K02967;K02885;K02876;K02962;K02866;K02871;K02894;K02886;K02987;K02889;K02875;K02953;K02991;K02935;K02865;K02902;K02912;K02969;K02893;K02937;K02945;K02934;K02901;K02943;K02979;K02976;K02998;K02900;K02915;K02923;K02879;K02974;K02978;K02958;K02981;K02918;…	RP-S6e, RPS6;RP-L4e, RPL4;RP-S5e, RPS5;RP-L23, MRPL23, rplW;RP-L34e, RPL34;RP-L26e, RPL26;RP-S27Ae, RPS27A;RP-L37e, RPL37;RP-S28e, RPS28;RP-S9, MRPS9, rpsI;RP-S14e, RPS14;RP-S21e, RPS21;RP-L28, MRPL28, rpmB;RP-S19e, RPS19;RP-L23e, RPL23;RP-L36, MRPL36, rpmJ;RP-S30e, RPS30;RP-L36e, RPL36;RP-S3Ae, RPS3A;RP-L10Ae, RPL10A;RP-S10e, RPS10;RP-L12e, RPL12;RP-S7e, RPS7;RP-LP2, RPLP2;RP-S15e, RPS15;RP-S20e…
ko04060 Cytokine-cytokine receptor interaction	Contig2667	K05438	GH
ko04612 Antigen processing and presentation	Contig2009;Contig2487;G10.CS090504303_3314.G8-15.M13F.ab1;Contig2644;F02.CS090912_4453.S019-62.M13F(-20).ab1;Contig1248;Contig3865;Contig1844;Contig2289;Contig2586;Contig1536;CT090708_8510_T034_18_M13F_20_B06.ab1;Contig2372;Contig3368;CS090507304_3402.I1-3.M13F_H10.ab1;CS090523305_3584.O4-85.M13F_A11.ab1;Contig2532;Contig1911;Contig2343;D12.CS090428306_3648.F9-49.M13F.ab1;Contig2915;CS090522304_3…	K01369;K08064;K08065;K01365;K04079;K03283;K08057;K08066;K08054;K09489	NFYA;CALR;NFYC;htpG, HSP90A;LGMN;NFYB;CANX;HSPA1_8;CTSL;HSPA4
ko05169 Epstein-Barr virus infection	Contig671;Contig3249;Contig2316;Contig751;Contig1736;Contig2396;Contig1981;Contig1316;B05.CS090504305_3579.G10-80.M13F.ab1;Contig2813;H01-CS091002_6754-R149-085-M13F(-20).ab1;Contig2171;G02-CS0910076788-R178-74-M13F(-20).ab1;CS090423304_3448.E3-49.M13F(-20)_D12.ab1;Contig3744;F05.CS090911_4264.S018-65.M13F(-20).ab1;Contig3811;Contig964;Contig1660;Contig2966;Contig3213;Contig3558;E09-CS090904_6392…	K02206;K06067;K07936;K03124;K03283;K03037;K03030;K03008;K03009;K15979;K03097;K03039;K03061;K03032;K03038;K06627;K14290;K03065;K03014;K03120;K03028;K03016;K03064;K03066;K03018;K03063;K03115;K03035;K03137;K06630;K03007;K03025;K11838;K01510;K03031;K03875;K03033;K04730;K03012;K03083;K03062;K03036	PSMD8, RPN12;SKP2, FBXL1;RPB10, POLR2L;PSMC6, RPT4;TFIIB, GTF2B, SUA7, tfb;PSMD1, RPN2;RPB12, POLR2K;PSMC4, RPT3;PSMD6, RPN7;RAN;RPB6, POLR2F;PSMD11, RPN6;RPC34, POLR3F;GSK3B;RPB8, POLR2H;SND1;PSMD14, RPN11, POH1;CSNK2A;RPB4, POLR2D;RPC1, POLR3A;PSMD13, RPN9;CDK2;TBP, tbp;PSMD7, RPN8;PSMD12, RPN5;TFIIE2, GTF2E2, TFA2;PSMC1, RPT2;HDAC1_2;IRAK1;PSMD3, RPN3;ENTPD1_3_8;PSMC3, RPT5;RPB11, POLR2J;CCNA;…
ko04146 Peroxisome	E10.CS090417305_3538.B10-39.M13F(-20).ab1;Contig2412;B05.CS090424308_3880.F2-80.M13F.ab1;Contig1327;Contig2661;CT090708_8510_T054_19_M13F_20_B07.ab1;Contig1609;Contig3199;Contig3846;Contig1611;Contig775;Contig3475;Contig426;Contig3155;Contig1945;Contig316;Contig2089;Contig436;Contig422;H01-CS0909106515-R101-085-M13F(-20).ab1;CS090422305_3582.D6-83.M13F(-20)_B02.ab1;Contig2872;Contig1029;Contig399…	K06664;K13348;K11517;K13343;K01897;K01640;K03781;K08726;K00232;K00031;K00477;K04565;K11992;K13356;K13354;K11147;K04564;K00306;K13341;K07513;K13237;K13344	EPHX2;SOD1;PEX2, PXMP3;DECR2;katE, CAT, catB, srpA;SLC25A17, PMP34;MPV17;PIPOX;PEX13;SOD2;E1.14.11.18, PHYH;HAO;IDH1, IDH2, icd;ACOT8, PTE;PEX14;PEX7, PTS2R;ACSL, fadD;FAR;DHRS4;ACAA1;E1.3.3.6, ACOX1, ACOX3;E4.1.3.4, HMGCL, hmgL
ko00982 Drug metabolism - cytochrome P450	Contig2023;F12-CS090826_6304-R013-072-M13F(-20).ab1;Contig2994;Contig2222;Contig3929;Contig2759;Contig1895;Contig1438;Contig18;Contig1144;G03.CS090410701_7121.A2-22.M13F(-20).ab1;Contig394;Contig2692;Contig2753;CS090415301_3193.A9-94.M13F(-20)_A03.ab1;Contig3416;Contig3143;Contig2195;Contig2838;Contig2645;Contig550;Contig3352	K00799;K00121	frmA, ADH5, adhC;GST, gst
ko00540 Lipopolysaccharide biosynthesis	CS090424306_3615.E10-16.M13F_G09.ab1	K02535	lpxC
ko04930 Type II diabetes mellitus	Contig3643;CS090417306_3678.C1-79.M13F(-20)_B06.ab1;Contig554;H12-CS091005-6780-R170-96-M13F(-20).ab1;CS090429306_3617.G5-18.M13F_G07.ab1;CT090708_8510_T043_36_M13F_20_C12.ab1;CS090422302_3223.D3-24.M13F(-20)_G01.ab1;Contig1986;A10.CS090522308_3886.8-87.M13F.ab1;Contig2032;G10-CS091004-6777-R167-82-M13F(-20).ab1;CS090524303_3302.P4-3.M13F_H10.ab1;CS090423301_3170.D10-71.M13F(-20)_C02.ab1;Contig19…	K04371;K00844;K07203;K00873	FRAP;HK;MAPK1_3;PK, pyk
ko04320 Dorso-ventral axis formation	Contig245;Contig1986	K04371;K04368	MAP2K1, MEK1;MAPK1_3
ko04725 Cholinergic synapse	Contig245;G09-CS0910086796-R185-81-M13F(-20).ab1;Contig1986;Contig3359	K04536;K04371;K04368;K05869	GNB1;MAP2K1, MEK1;MAPK1_3;CAMK4
ko05206 MicroRNAs in cancer	CS090523306_3689.O5-90.M13F_A07.ab1;CS090424306_3695.E10-96.M13F_A01.ab1;A10-CS091004-6772-R162-10-M13F(-20).ab1;Contig2437;Contig245;E12-CS091003-6761-R152-60-M13F(-20).ab1;Contig2756;B03.CS090416302_3281.B3-82.M13F(-20).ab1;Contig3064;F01-CS0909086462-R063-061-M13F(-20).ab1;F08.CS090522308_3828.8-29.M13F.ab1;CS090417306_3678.C1-79.M13F(-20)_B06.ab1;CS090507301_3109.H8-10.M13F_H03.ab1;G10-CS0908…	K01110;K10577;K11592;K05665;K04368;K07203;K05658;K00558;K04728	PTEN;FRAP;ABCB1;ABCC1;DICER1, DCR1;MAP2K1, MEK1;UBE2I, UBC9;ATM, TEL1;DNMT1, dcm
ko04916 Melanogenesis	H02-CS090927_6689-R120-086-M13F(-20).ab1;Contig1064;Contig3753;Contig776;Contig245;Contig751;Contig1986;CS090507301_3188.H8-89.M13F_A08.ab1;Contig3989;Contig2396;Contig87;Contig1757;CS090415301_3107.A9-8.M13F(-20)_H05.ab1;Contig1286;Contig3280;Contig1856;Contig348;Contig3581;B10.CS090909_4105.S020-22.M13F(-20).ab1;Contig1972;E05.CS090424309_3944.F3-44.M13F.ab1;G02.CS090909_3763.S014-74.M13F(-20).…	K04371;K02183;K03083;K04368	MAP2K1, MEK1;CALM;MAPK1_3;GSK3B
ko05131 Shigellosis	Contig1485;Contig785;Contig2525;Contig1851;CS090522302_3209.3-10.M13F_H03.ab1;Contig2486;Contig1042;CS090415300_3083.A8-84.M13F(-20)_B01.ab1;Contig1986;CS090422306_3668.D7-69.M13F(-20)_C04.ab1;Contig2439;Contig2361;Contig520;Contig2029;Contig1295;Contig1874;Contig1348;Contig3074;H01.CS090429303_3311.G1-12.M13F.ab1;Contig2453;CS090521304_3481.M7-82.M13F_B03.ab1;Contig1207;Contig2723;Contig3105	K04371;K05758;K05692;K12836;K05759;K04392;K08339	ARPC2;RAC1;PFN;U2AF1;ACTB_G1;ATG5;MAPK1_3
ko04620 Toll-like receptor signaling pathway	CS090522304_3412.5-13.M13F_G12.ab1;Contig1851;Contig1874;Contig245;CS090522301_3113.2-14.M13F_G11.ab1;Contig1986;CS090521304_3481.M7-82.M13F_B03.ab1;Contig520;Contig2969;F05.CS090911_4264.S018-65.M13F(-20).ab1	K04733;K04371;K04730;K04392;K04368	IRAK1;RAC1;MAP2K1, MEK1;IRAK4;MAPK1_3
ko04962 Vasopressin-regulated water reabsorption	CS090524307_3737.P8-38.M13F_E11.ab1;CS090423302_3254.E1-55.M13F(-20)_D06.ab1;Contig1693;Contig529;G06.CS090410702_7218.A3-19.M13F(-20).ab1;Contig1116;Contig1691;H08.CS090415302_3204.A10-5.M13F(-20).ab1;Contig3797;CS090521303_3326.M6-27.M13F_F10.ab1;H11-CS091002_6753-R148-095-M13F(-20).ab1;Contig3100;Contig3401	K07904;K10418;K07889;K06027;K12462	RAB5C;NSF;DYNLL;RAB11A;ARHGDI, RHOGDI
ko04713 Circadian entrainment	H02-CS090927_6689-R120-086-M13F(-20).ab1;Contig1064;Contig3753;Contig776;Contig1986;CS090507301_3188.H8-89.M13F_A08.ab1;Contig87;Contig1757;CS090415301_3107.A9-8.M13F(-20)_H05.ab1;Contig1286;Contig3280;Contig1856;Contig348;Contig3581;Contig3359;B10.CS090909_4105.S020-22.M13F(-20).ab1;Contig1972;E05.CS090424309_3944.F3-44.M13F.ab1;G02.CS090909_3763.S014-74.M13F(-20).ab1;Contig1787;Contig2265	K04536;K04371;K02183	GNB1;CALM;MAPK1_3
ko04912 GnRH signaling pathway	H02-CS090927_6689-R120-086-M13F(-20).ab1;Contig1064;D12.CS090909_3929.S007-48.M13F(-20).ab1;Contig3753;Contig776;Contig245;Contig1986;CS090507301_3188.H8-89.M13F_A08.ab1;Contig87;Contig174;Contig1757;CS090415301_3107.A9-8.M13F(-20)_H05.ab1;Contig1286;A06-CS0909086476-R076-006-M13F(-20).ab1;Contig3280;Contig1856;Contig348;CS090422306_3662.D7-63.M13F(-20)_C10.ab1;Contig3581;B10.CS090909_4105.S020-2…	K04428;K04371;K01115;K02183;K04368;K04416	MAP3K1, MEKK1;MAP2K1, MEK1;PLD1_2;CALM;MAP3K4, MEKK4;MAPK1_3
ko04622 RIG-I-like receptor signaling pathway	CS090422304_3442.D5-43.M13F(-20)_E06.ab1;CS090522302_3209.3-10.M13F_H03.ab1;CS090512305_3533.J10-34.M13F_F03.ab1;CS090521306_3682.M9-83.M13F_B02.ab1;CT090708_8510_T027_76_M13F_20_G04.ab1;A06-CS0909086476-R076-006-M13F(-20).ab1;G04-CS090906_6431-R047-076-M13F(-20).ab1	K09578;K11594;K00863;K12655;K08339;K04416;K08336	PIN1;MAP3K1, MEKK1;OTUD5, DUBA;ATG12;E2.7.1.29, DAK1, DAK2;ATG5;DDX3X, bel
ko04391 Hippo signaling pathway - fly	Contig671;Contig2735;Contig88;Contig2316;CS090522302_3225.3-26.M13F_F11.ab1;Contig1736;Contig1981;CS090519307_3753.L4-54.M13F_D07.ab1;Contig2029;Contig2535;Contig3074;H01.CS090429303_3311.G1-12.M13F.ab1;G02-CS0910076788-R178-74-M13F(-20).ab1;Contig3015;H10-CS090827-6305-R014-094-M13F(-20).ab1;Contig2967;Contig785;Contig209;Contig2525;A12-CS0909086461-R062-012-M13F(-20).ab1;Contig870;CS090415300_3…	K08960;K04382;K03456;K06685;K04354;K05692;K16675;K06630	ZDHHC14;PPP2R1;ACTB_G1;MOB1, Mats;YWHAE;PPP2C;PPP2R2;CSNK1E
ko00760 Nicotinate and nicotinamide metabolism	Contig433;CS090521305_3576.M8-77.M13F_B08.ab1;CS090422308_3855.D9-56.M13F(-20)_D05.ab1;CS090522305_3521.9-22.M13F_G03.ab1;Contig541	K06210;K01950;K01240;K00763;K00858	E6.3.5.1, NADSYN1, QNS1, nadE;ppnK, NADK;NMNAT;pncB, NAPRT1;URH1
ko02010 ABC transporters	A10-CS091004-6772-R162-10-M13F(-20).ab1;Contig2437;B03.CS090416302_3281.B3-82.M13F(-20).ab1;G10-CS090827-6309-R018-082-M13F(-20).ab1;B07-CS090907_6443-R54-019-M13F(-20).ab1;C03-CS091001-6731-R135-27-M12F(-20).ab1;Contig3064;F01-CS0909086462-R063-061-M13F(-20).ab1;F08.CS090522308_3828.8-29.M13F.ab1;E10-CS091002_6752-R147-058-M13F(-20).ab1;CS090421303_3307.C6-8.M13F(-27)_H05.ab1	K05681;K05667;K05665;K05658	ABCB1;ABCC3;ABCC1;ABCG2
ko04014 Ras signaling pathway	Contig1064;Contig3753;Contig87;Contig1757;Contig174;CS090415301_3107.A9-8.M13F(-20)_H05.ab1;Contig3100;Contig1856;Contig348;Contig1874;B10.CS090909_4105.S020-22.M13F(-20).ab1;Contig1972;E05.CS090424309_3944.F3-44.M13F.ab1;G02.CS090909_3763.S014-74.M13F(-20).ab1;Contig2265;Contig1851;CS090423302_3254.E1-55.M13F(-20)_D06.ab1;H02-CS090927_6689-R120-086-M13F(-20).ab1;Contig776;Contig245;Contig1986;CS…	K04536;K07889;K04371;K01115;K02183;K04392;K04368	RAB5C;RAC1;GNB1;MAP2K1, MEK1;PLD1_2;CALM;MAPK1_3
ko05214 Glioma	H02-CS090927_6689-R120-086-M13F(-20).ab1;Contig1064;CS090523306_3689.O5-90.M13F_A07.ab1;Contig3753;Contig776;CS090424306_3695.E10-96.M13F_A01.ab1;Contig245;Contig1986;CS090507301_3188.H8-89.M13F_A08.ab1;Contig87;Contig1757;CS090415301_3107.A9-8.M13F(-20)_H05.ab1;Contig1286;Contig3280;CS090417306_3678.C1-79.M13F(-20)_B06.ab1;Contig1856;Contig348;Contig3581;B10.CS090909_4105.S020-22.M13F(-20).ab1;C…	K01110;K04371;K02183;K04368;K07203	PTEN;FRAP;MAP2K1, MEK1;CALM;MAPK1_3
ko04150 mTOR signaling pathway	CS090523303_3327.O2-28.M13F_F09.ab1;CS090417306_3678.C1-79.M13F(-20)_B06.ab1;Contig2042;CS090523306_3689.O5-90.M13F_A07.ab1;CS090429306_3664.G5-65.M13F_C08.ab1;Contig3854;Contig986;CS090424306_3695.E10-96.M13F_A01.ab1;Contig1986;Contig905;CS090523306_3691.O5-92.M13F_A05.ab1;B06.CS090909_3707.S014-18.M13F(-20).ab1;Contig577;Contig642	K07198;K01110;K02991;K04371;K03259;K07203;K04688;K08272	PTEN;FRAP;RP-S6e, RPS6;RPS6KB;MAPK1_3;PRKAA, AMPK;CAB39, MO25;EIF4E
ko00740 Riboflavin metabolism	Contig2040;F09-CS090709_5799-R041-69-M13F(-20).ab1;CS090424306_3682.E10-83.M13F_B02.ab1;Contig1216;Contig1664;Contig822	K00794;K11752;K14379;K14652	ribBA;ribH, RIB4;ACP5;ribD
ko05202 Transcriptional misregulation in cancer	Contig2407;CT090708_8510_T043_91_M13F_20_H07.ab1;CT090708_8510_T039_56_M13F_20_E08.ab1;Contig945;CT090708_8510_T018_09_M13F_20_A09.ab1;CS090507302_3200.H9-1.M13F_H12.ab1;C07.CS090504302_3265.G7-66.M13F.ab1;Contig615;Contig1088;Contig237;Contig781;Contig435;Contig3628;Contig3772;Contig3955;Contig3529;CS090708_8510_T002_25_M13F_20_C01.ab1;CS090424306_3607.E10-8.M13F_H05.ab1	K12823;K11253;K06067;K13098;K15627;K04728;K11644	HDAC1_2;DDX5, DBP2;ASPSCR1, ASPL;SIN3A;ATM, TEL1;TLS, FUS;H3
ko00401 Novobiocin biosynthesis	H03-CS090927_6690-R121-087-M13F(-20).ab1;Contig866	K00817;K00815	hisC;TAT
ko00071 Fatty acid degradation	Contig2300;E10.CS090417305_3538.B10-39.M13F(-20).ab1;B05.CS090424308_3880.F2-80.M13F.ab1;Contig1770;Contig1327;F12-CS090826_6304-R013-072-M13F(-20).ab1;Contig1082;D07.CS090911_4222.S006-43.M13F(-20).ab1;CS090520301_3174.L6-75.M13F_B10.ab1;Contig1349;Contig3846;CS090522300_3072.O10-73.M13F_B12.ab1;Contig1797;Contig775;G02-G090909_6493-R092-074-M13F(-20).ab1;CS090421304_3406.C7-7.M13F(-20)_H06.ab1;…	K01897;K00249;K00121;K14085;K10527;K00232;K07513;K00128;K00626	frmA, ADH5, adhC;E2.3.1.9, atoB;ALDH7A1;E1.2.1.3;MFP2;ACSL, fadD;ACADM, acd;ACAA1;E1.3.3.6, ACOX1, ACOX3
ko04113 Meiosis - yeast	A12-CS0909086461-R062-012-M13F(-20).ab1;Contig2735;E05.CS090912_4828.S026-53.M13F(-20).ab1;B10-CS0909086466-R067-022-M13F(-20).ab1;G11-CS0910076794-R184-83-M13F(-20).ab1;C11-CS0909027-6682-R118-35-M13F(-20).ab1;A05.CS090504301_3191.G6-92.M13F.ab1;Contig3899;CS090519307_3753.L4-54.M13F_D07.ab1;CS090423305_3553.E4-54.M13F(-20)_D07.ab1;Contig2925;E12-CS090905-6415-R033-060-M13F(-20).ab1;Contig3015;B…	K04382;K06671;K02537;K06269;K12761;K03456;K11584	SNF1;PPP2C;MAD2;PPP2R5;PPP2R1;STAG1_2, SCC3, IRR1;PPP1C
ko04080 Neuroactive ligand-receptor interaction	CS090508302_3276.I5-77.M13F_B08.ab1;Contig2667	K05438;K05236	GH;COPA
ko00523 Polyketide sugar unit biosynthesis	Contig2224	K12451	UER1
ko00450 Selenocompound metabolism	Contig3930;Contig3740;Contig297;Contig3793;Contig1654;E11.CS090912_4738.S025-59.M13F(-20).ab1;Contig2581;Contig2062;Contig3704;Contig98	K00549;K01739;K13811;K01761;K00384;K01874	PAPSS;metB;E1.8.1.9, trxB;E4.4.1.11;metE;MARS, metG
ko05222 Small cell lung cancer	Contig3811;CS090523306_3689.O5-90.M13F_A07.ab1;A02.CS090524304_3494.P5-95.M13F.ab1;Contig2811;CS090424306_3695.E10-96.M13F_A01.ab1;CS090507304_3418.I1-19.M13F_G06.ab1;H04-CS0909086462-R063-088-M13F(-20).ab1;B10-CS090725_5999.R051-22.M13F.ab1;Contig2835;B10.CS090508307_3774.I10-75.M13F.ab1;Contig943;C01-CS091004-6773-R163-25-M13F(-20).ab1	K02206;K03875;K01522;K01110;K02219;K08738	PTEN;SKP2, FBXL1;CYC;CDK2;FHIT;CKS1
ko00965 Betalain biosynthesis	CS090422307_3706.D8-7.M13F(-20)_H06.ab1	K15777	DOPA
ko04973 Carbohydrate digestion and absorption	CS090415300_3019.A8-20.M13F(-20)_G05.ab1;H12-CS091005-6780-R170-96-M13F(-20).ab1;Contig2013	K01229;K00844	LCT;HK
ko00930 Caprolactam degradation	Contig819	K00002	AKR1A1, adh
ko04940 Type I diabetes mellitus	Contig3574;CS090520303_3314.L8-15.M13F_G10.ab1;Contig1731;E12-CS091001-6740-R137-60-M13F(-20).ab1;Contig626;Contig2724	K01580;K04077	groEL, HSPD1;E4.1.1.15, gadB, gadA, GAD
ko05020 Prion diseases	Contig3020;Contig1708;Contig245;Contig1986;Contig3199;Contig229;Contig1194;E01-CS091003-6765-R156-49-M13F(-20).ab1;Contig1804;Contig2269	K09490;K04371;K09553;K04565;K04368	SOD1;HSPA5, BIP;MAP2K1, MEK1;STIP1;MAPK1_3
ko00361 Chlorocyclohexane and chlorobenzene degradation	Contig2707	K01061	E3.1.1.45
ko00410 beta-Alanine metabolism	Contig2300;Contig1770;CS090521307_3700.M10-1.M13F_H12.ab1;Contig1636;D07.CS090911_4222.S006-43.M13F(-20).ab1;A04-CS090725_0801-R048-04-M13F(-20).ab1;Contig2831;Contig3086;Contig1797;CS090523303_3381.O2-82.M13F_B03.ab1;Contig536;E12-CS091001-6740-R137-60-M13F(-20).ab1;CS090523306_3639.O5-40.M13F_E09.ab1;Contig1631;Contig320;Contig2469;Contig1600;C02-CS090827-6312-R020-26-M13F(-20).ab1	K01580;K00249;K01431;K05605;K00276;K14085;K00128;K00140;K00797	E3.5.1.6;speE, SRM;ALDH7A1;E1.2.1.3;ACADM, acd;HIBCH;mmsA, iolA, ALDH6A1;E1.4.3.21, AOC2, AOC3, tynA;E4.1.1.15, gadB, gadA, GAD
ko00400 Phenylalanine, tyrosine and tryptophan biosynthesis	Contig866;G01-CS090905-6400-R027-073-M13F(-20).ab1;Contig2087;Contig1932;Contig1021;Contig1204;H03-CS090927_6690-R121-087-M13F(-20).ab1;Contig3980;Contig927;E02-G090909_6491-R090-050-M13F(-20).ab1;Contig2567;CS090417301_3157.B6-58.M13F(-20)_D03.ab1;CS090508303_3349.I6-50.M13F_D11.ab1;B05.CS090909_4100.S020-17.M13F(-20).ab1;Contig2616;Contig914;CS090424306_3669.E10-70.M13F_C03.ab1;Contig3445;Conti…	K00817;K00800;K01696;K01817;K01735;K15849;K01850;K01736;K14454;K00815;K13832;K05359;K01626;K00811	GOT1;E5.4.99.5;ADT, PDT;aroDE, DHQ-SDH;aroC;E2.5.1.54, aroF, aroG, aroH;hisC;ASP5;aroB;trpB;trpF;aroA;TAT;PAT, AAT
ko00020 Citrate cycle (TCA cycle)	Contig2271;C05.CS090515305_3567.K7-68.M13F.ab1;Contig395;Contig973;G04.CS090909_3380.S010-76.M13F(-20).ab1;C08.CS090909_3817.S015-32.M13F(-20).ab1;Contig162;CS090520308_3882.M3-83.M13F_B02.ab1;D01.CS090508306_3659.I9-60.M13F.ab1;CT090708_8510_T012_76_M13F_20_G04.ab1;Contig1245;Contig1737;Contig2076;Contig1346;Contig1396;CS090417307_3757.C2-58.M13F(-20)_D03.ab1;E12-CS091003-6763-R154-60-M13F(-20).…	K00025;K00162;K00030;K01610;K00161;K01648;K00031;K00234;K01647;K00382;K01681;K00236;K00627;K00164;K00658;K01899;K00235;K00026	PDHA, pdhA;SDHA, SDH1;DLAT, aceF, pdhC;SDHC, SDH3;PDHB, pdhB;SDHB, SDH2;MDH1;IDH1, IDH2, icd;IDH3;ACO, acnA;E4.1.1.49, pckA;LSC1;OGDH, sucA;DLST, sucB;ACLY;CS, gltA;MDH2;DLD, lpd, pdhD
ko04115 p53 signaling pathway	CS090523306_3689.O5-90.M13F_A07.ab1;A02.CS090524304_3494.P5-95.M13F.ab1;CS090507302_3272.H9-73.M13F_B12.ab1;CS090424306_3695.E10-96.M13F_A01.ab1;F07-G0907245986-TB0723054-M13F.ab1;CS090523304_3436.O3-37.M13F_E12.ab1;H04-CS0909086462-R063-088-M13F(-20).ab1;B10-CS090725_5999.R051-22.M13F.ab1;Contig2835;B10.CS090508307_3774.I10-75.M13F.ab1;Contig3706;CS090708_8510_T002_25_M13F_20_C01.ab1	K02206;K01110;K10143;K10144;K10808;K04506;K04728;K08738	PTEN;RRM2;CYC;SIAH1;RCHY1, PIRH2;CDK2;RFWD2, COP1;ATM, TEL1
ko00140 Steroid hormone biosynthesis	Contig1444	K10251	HSD17B12, KAR, IFA38
ko04020 Calcium signaling pathway	Contig1064;Contig3753;G09-CS0910086796-R185-81-M13F(-20).ab1;Contig1885;C09.CS090429303_3363.G1-64.M13F.ab1;Contig87;Contig1757;CS090415301_3107.A9-8.M13F(-20)_H05.ab1;Contig3867;F04-CS0910076790-R180-64-M13F(-20).ab1;Contig1856;Contig348;CS090521306_3693.M9-94.M13F_A03.ab1;Contig1323;Contig1793;B10.CS090909_4105.S020-22.M13F(-20).ab1;Contig1972;E05.CS090424309_3944.F3-44.M13F.ab1;Contig302;G02.C…	K05857;K06268;K15040;K02183;K05869;K05863	VDAC2;PLCD;CALM;CAMK4;SLC25A4S, ANT;PPP3R, CNB
ko03460 Fanconi anemia pathway	CS090424305_3543.E9-44.M13F_E05.ab1;CS090522307_3778.7-79.M13F_B06.ab1;Contig3725;Contig3032;D06.CS090428305_3554.F8-55.M13F.ab1	K07466;K10849;K10858;K10740;K11137	ERCC1;RFA1, RPA1, rpa;TELO2, TEL2;RPA3;PMS2
ko05143 African trypanosomiasis	Contig2030	K01404	GP63
ko00904 Diterpenoid biosynthesis	CT090708_8510_T018_69_M13F_20_F09.ab1	K04122	E1.14.13.78
ko04724 Glutamatergic synapse	CS090423302_3227.E1-28.M13F(-20)_F09.ab1;CS090422306_3662.D7-63.M13F(-20)_C10.ab1;CS090521308_3886.1-87.M13F_A10.ab1;Contig187;Contig721;Contig1986;Contig1500;Contig3359;CT090708_8510_T017_06_M13F_20_A06.ab1;Contig174	K06268;K04536;K04371;K01115;K01915	glnA;GNB1;PLD1_2;MAPK1_3;PPP3R, CNB
ko05145 Toxoplasmosis	CS090522304_3412.5-13.M13F_G12.ab1;Contig3299;Contig2487;Contig1986;H04-CS0909086462-R063-088-M13F(-20).ab1;Contig2835;Contig2915;F02.CS090912_4453.S019-62.M13F(-20).ab1;Contig3558;Contig2626;Contig3865;Contig3874;C01.CS090414300_3071.A6-72.M13F(-20).ab1;H07-CS090930-6721-R126-091-M13F(-20).ab1;Contig4009;Contig248;Contig1806;CS090522301_3113.2-14.M13F_G11.ab1;B10-CS090725_5999.R051-22.M13F.ab1;C…	K04733;K03283;K04371;K04730;K13412;K08738	IRAK1;CYC;IRAK4;CPK;MAPK1_3;HSPA1_8
ko04910 Insulin signaling pathway	CS090523303_3327.O2-28.M13F_F09.ab1;Contig1064;E05.CS090912_4828.S026-53.M13F(-20).ab1;B10-CS0909086466-R067-022-M13F(-20).ab1;Contig3753;Contig3425;Contig751;G04.CS090519308_3820.L5-21.M13F.ab1;B06.CS090909_3707.S014-18.M13F(-20).ab1;Contig3989;Contig2396;Contig87;Contig1757;CS090415301_3107.A9-8.M13F(-20)_H05.ab1;Contig2042;Contig1856;CS090429306_3664.G5-65.M13F_C08.ab1;Contig348;A08.CS09051930…	K07198;K02991;K07199;K04371;K11262;K07195;K03259;K03841;K00844;K04368;K07203;K04688;K02183;K06269;K03083	FRAP;RP-S6e, RPS6;ACAC;RPS6KB;HK;CALM;MAPK1_3;GSK3B;PPP1C;PRKAA, AMPK;MAP2K1, MEK1;EIF4E;FBP, fbp;EXOC7, EXO70;PRKAB
ko00909 Sesquiterpenoid and triterpenoid biosynthesis	F02-CS090827-6306-R015-062-M13F(-20).ab1;Contig1481;B06-CS090905-6418-R040-018-M13F(-20).ab1;E12.CS090504304_3436.G9-37.M13F.ab1;Contig3059;CS090508304_3478.I7-79.M13F_B06.ab1;G11.CS090911_4262.S006-83.M13F(-20).ab1;Contig2597;CS090507304_3448.I1-49.M13F_D12.ab1	K15822;K00511;K15813;K00801;K15815	FDFT1;CAMS1, LUP3;LUP2;LUP4;SQLE, ERG1
ko04270 Vascular smooth muscle contraction	H02-CS090927_6689-R120-086-M13F(-20).ab1;Contig1064;E05.CS090912_4828.S026-53.M13F(-20).ab1;B10-CS0909086466-R067-022-M13F(-20).ab1;Contig3753;Contig776;Contig245;Contig1986;CS090507301_3188.H8-89.M13F_A08.ab1;Contig87;Contig1757;CS090415301_3107.A9-8.M13F(-20)_H05.ab1;Contig1286;Contig3280;Contig1856;Contig348;Contig3581;E12-CS090905-6415-R033-060-M13F(-20).ab1;B10.CS090909_4105.S020-22.M13F(-20…	K04371;K02183;K04368;K06269	MAP2K1, MEK1;CALM;MAPK1_3;PPP1C
ko05219 Bladder cancer	Contig245;Contig1986	K04371;K04368	MAP2K1, MEK1;MAPK1_3
ko04740 Olfactory transduction	H02-CS090927_6689-R120-086-M13F(-20).ab1;Contig1064;Contig3753;Contig776;CS090507301_3188.H8-89.M13F_A08.ab1;Contig87;Contig1757;CS090415301_3107.A9-8.M13F(-20)_H05.ab1;Contig1286;Contig3280;Contig1856;Contig348;Contig3581;B10.CS090909_4105.S020-22.M13F(-20).ab1;Contig1972;E05.CS090424309_3944.F3-44.M13F.ab1;G02.CS090909_3763.S014-74.M13F(-20).ab1;Contig1787;Contig2265	K02183	CALM
ko00524 Butirosin and neomycin biosynthesis	H12-CS091005-6780-R170-96-M13F(-20).ab1;Contig2013	K00844	HK
